# Supplementary material for: Atmospheric turbulence strength distribution along a propagation path probed by longitudinally structured optical beams
Source: Nat Commun. 2023 Aug 5;14:4701. doi: 10.1038/s41467-023-40381-z (PMC10404261; doi:10.1038/s41467-023-40381-z)
Supplement: Supplementary file 4 — Source Data [file 41467_2023_40381_MOESM4_ESM.zip › Source Data.xlsx]

## Sheet: Figure 2
Figure 2a				Figure 2b					Figure 2c					Figure 2d				Figure 2f
	Cn2 (m^-2/3)				Beam width (m)					Power weight					P (l=0)				Cn2 (m^-2/3)
Region #	Original			Distance (km)	Beam 1	Beam 2	Beam 3		Mode order	Beam 1	Beam 2	Beam 3		Beam #	Theoretical calculated	Simulated average		Region #	Original	Simulated probing
1	1e-16			0.33333	0.260509	0.549008	0.68499		-5	0.013906	0.00149403	0.0163727		1	0.250554	0.282636		1	1e-16	3.91404e-16
2	1e-14			0.66666	0.230873	0.526387	0.671005		-4	0.0240902	0.00344276	0.0264504		2	0.625845	0.631915		2	1e-14	7.73824e-15
3	1e-17			0.99999	0.211271	0.513571	0.656367		-3	0.0465337	0.00841681	0.0457812		3	0.215154	0.233893		3	1e-17	3.30156e-17
				1.33332	0.199974	0.510297	0.644135		-2	0.0935805	0.0269262	0.0935097
				1.66665	0.196288	0.512042	0.635498		-1	0.16174	0.136507	0.168315
				1.99998	0.199393	0.509169	0.628424		0	0.282636	0.631915	0.233893
				2.33331	0.210143	0.487124	0.618178		1	0.154081	0.141298	0.16012
				2.66664	0.2285	0.439831	0.601221		2	0.0919107	0.0319141	0.101401
				2.99997	0.256479	0.378832	0.578425		3	0.051614	0.00840211	0.0491976
				3.3333	0.295625	0.320732	0.556787		4	0.027655	0.00273804	0.0266249
				3.66663	0.348131	0.273859	0.541712		5	0.0136731	0.00135265	0.0141013
				3.99996	0.412152	0.239259	0.536401
				4.33329	0.478552	0.21527	0.540308
				4.66662	0.527872	0.200087	0.548292
				4.99995	0.548367	0.192154	0.549448
				5.33328	0.546508	0.192154	0.527713
				5.66661	0.538199	0.200087	0.47589
				5.99994	0.535239	0.21527	0.406541
				6.33327	0.542649	0.239259	0.339077
				6.6666	0.561417	0.273859	0.28415
				6.99993	0.587902	0.320732	0.243304
				7.33326	0.614445	0.378832	0.214498
				7.66659	0.632776	0.439831	0.195171
				7.99992	0.640657	0.487124	0.183349
				8.33325	0.642749	0.509169	0.177682
				8.66658	0.645583	0.512042	0.177789
				8.99991	0.653346	0.510297	0.183546
				9.33324	0.666318	0.513571	0.196079
				9.66657	0.680937	0.526387	0.216385
				10	0.693877	0.549008	0.246602

## Sheet: Figure 3
Figure 3b												Figure 3c
	P (l=0)												Cn2 (m^-2/3)
	b1		b2		b3		b4		b5				c1		c2		c3		c4		c5
Beam #	Theoretical	Simulation	Theoretical	Simulation	Theoretical	Simulation	Theoretical	Simulation	Theoretical	Simulation		Distance (m)	Original	Simulation	Original	Simulation	Original	Simulation	Original	Simulation	Original	Simulation
1	0.896105	0.940982	0.41034	0.514384	0.241819	0.251788	0.174815	0.173965	0.189123	0.171939		0	1.001e-14	9.56072e-15	1e-17	5.1416e-17	1e-17	3.19612e-18	1e-17	1.79545e-18	1e-17	7.48633e-18
2	0.911039	0.942674	0.43375	0.53962	0.248862	0.255461	0.177696	0.173256	0.18876	0.170241		250	7.69754e-15	6.63314e-15	1e-17	7.18115e-17	1e-17	3.07934e-18	1e-17	1.65298e-18	1e-17	6.92762e-18
3	0.915216	0.931034	0.469372	0.579581	0.259385	0.262942	0.1823	0.173489	0.189407	0.168931		500	3.5026e-15	2.3273e-15	1.00014e-17	9.90403e-17	1e-17	3.60648e-18	1e-17	1.89374e-18	1e-17	7.30354e-18
4	0.896277	0.904749	0.509839	0.625374	0.271426	0.273289	0.187641	0.174704	0.191027	0.16869		750	9.47744e-16	9.51003e-16	1.00625e-17	1.63213e-16	1e-17	4.81714e-18	1e-17	2.05319e-18	1e-17	9.00606e-18
5	0.84487	0.866784	0.557881	0.675032	0.284634	0.286029	0.193143	0.176334	0.193259	0.169169		1000	1.58797e-16	4.59762e-16	1.16743e-17	2.31195e-16	1e-17	5.13933e-18	1e-17	1.81812e-18	1e-17	8.33232e-18
6	0.798188	0.820871	0.615801	0.728052	0.299456	0.302225	0.199252	0.179234	0.196364	0.170792		1250	2.39533e-17	2.17715e-16	3.64894e-17	3.92627e-16	1e-17	5.63299e-18	1e-17	2.34921e-18	1e-17	7.79059e-18
7	0.758881	0.771652	0.678312	0.782538	0.315581	0.321534	0.205696	0.183317	0.19958	0.173177		1500	1.07733e-17	1.31898e-16	2.57675e-16	5.88102e-16	1e-17	7.40169e-18	1e-17	2.15121e-18	1e-17	7.14739e-18
8	0.701777	0.722105	0.744376	0.835481	0.334616	0.345255	0.21297	0.189402	0.203702	0.176818		1750	1.00253e-17	9.76769e-17	1.37856e-15	1.6485e-15	1e-17	8.35171e-18	1e-17	2.32241e-18	1e-17	7.82855e-18
9	0.642482	0.673606	0.812712	0.880856	0.355599	0.373445	0.220479	0.196879	0.208182	0.181216		2000	1.00005e-17	7.80546e-17	4.47913e-15	3.73464e-15	1e-17	1.10295e-17	1e-17	2.94318e-18	1e-17	8.89695e-18
10	0.606414	0.626409	0.871807	0.911287	0.379343	0.406993	0.228938	0.205885	0.213191	0.186338		2250	1e-17	5.69541e-17	8.63492e-15	7.2231e-15	1e-17	1.50509e-17	1e-17	2.8495e-18	1e-17	8.01124e-18
11	0.570003	0.581321	0.904733	0.920723	0.406834	0.445543	0.238045	0.215911	0.218399	0.191683		2500	1e-17	4.3059e-17	9.84698e-15	8.08236e-15	1e-17	2.11614e-17	1e-17	3.04497e-18	1e-17	8.57608e-18
12	0.524179	0.538415	0.902739	0.907416	0.439978	0.489797	0.24816	0.227478	0.224578	0.197667		2750	1e-17	3.11365e-17	6.64044e-15	4.1555e-15	1.00001e-17	3.0669e-17	1e-17	3.00348e-18	1e-17	7.63697e-18
13	0.490791	0.497413	0.866652	0.874242	0.47684	0.539926	0.258817	0.240315	0.230869	0.204107		3000	1e-17	2.86465e-17	2.65118e-15	2.0255e-15	1.00038e-17	4.3789e-17	1e-17	3.66492e-18	1e-17	7.1013e-18
14	0.46885	0.45898	0.807076	0.826293	0.519539	0.596029	0.27105	0.25491	0.23763	0.21118		3250	1e-17	2.45493e-17	6.31765e-16	7.76602e-16	1.01495e-17	8.06446e-17	1e-17	4.37808e-18	1e-17	7.19999e-18
15	0.439599	0.424657	0.741291	0.769144	0.571004	0.656621	0.284358	0.271276	0.244892	0.218606		3500	1e-17	2.32214e-17	9.65027e-17	3.17202e-16	1.3508e-17	1.46092e-16	1e-17	5.49973e-18	1e-17	8.51287e-18
16	0.412365	0.394633	0.677943	0.706871	0.631441	0.719238	0.299148	0.290237	0.253185	0.226911		3750	1e-17	1.82022e-17	1.71123e-17	1.36468e-16	5.86619e-17	3.05931e-16	1e-17	5.48558e-18	1e-17	8.27431e-18
17	0.395876	0.367189	0.616119	0.642619	0.695871	0.780505	0.315411	0.31193	0.261471	0.23607		4000	1e-17	1.66594e-17	1.03456e-17	7.73809e-17	4.08926e-16	7.69748e-16	1e-17	6.95078e-18	1e-17	7.96756e-18
18	0.379353	0.341834	0.56078	0.57989	0.764507	0.835967	0.334483	0.336953	0.270648	0.246253		4250	1e-17	1.30194e-17	1.00099e-17	4.85363e-17	1.94272e-15	1.4933e-15	1e-17	9.16153e-18	1e-17	8.32881e-18
19	0.357263	0.319214	0.514727	0.522323	0.834252	0.8811	0.35555	0.365505	0.280793	0.257171		4500	1e-17	1.29276e-17	1.00002e-17	3.26163e-17	5.54377e-15	4.42588e-15	1e-17	8.80797e-18	1e-17	9.66097e-18
20	0.343297	0.299656	0.475992	0.471867	0.889724	0.911054	0.379485	0.398254	0.29185	0.269275		4750	1e-17	1.17879e-17	1e-17	2.35664e-17	9.37368e-15	8.18437e-15	1e-17	1.41667e-17	1e-17	8.89966e-18
21	0.333671	0.281943	0.440123	0.42815	0.914395	0.922098	0.407031	0.435546	0.303043	0.28269		5000	1e-17	1.14946e-17	1e-17	1.8962e-17	9.37368e-15	8.2518e-15	1e-17	1.83351e-17	1e-17	1.0877e-17
22	0.319121	0.266377	0.41016	0.391549	0.901308	0.911807	0.4394	0.47793	0.316129	0.297643		5250	1e-17	1.05328e-17	1e-17	1.38229e-17	5.54377e-15	4.07253e-15	1.00002e-17	2.2962e-17	1e-17	9.89116e-18
23	0.304955	0.253022	0.384818	0.36166	0.854337	0.881346	0.47565	0.525918	0.330596	0.313938		5500	1e-17	9.47718e-18	1e-17	1.15593e-17	1.94272e-15	1.51819e-15	1.00099e-17	3.62794e-17	1e-17	9.8421e-18
24	0.298177	0.241264	0.362666	0.336996	0.788445	0.834279	0.518424	0.579487	0.34563	0.3319		5750	1e-17	8.57331e-18	1e-17	9.58429e-18	4.08926e-16	5.49963e-16	1.03456e-17	5.67015e-17	1e-17	1.06313e-17
25	0.288785	0.229874	0.342053	0.315201	0.721032	0.77593	0.569438	0.637858	0.361527	0.351782		6000	1e-17	8.92433e-18	1e-17	8.3155e-18	5.86619e-17	2.28956e-16	1.71123e-17	9.912e-17	1e-17	1.20057e-17
26	0.276989	0.220304	0.325218	0.29705	0.657256	0.711823	0.626998	0.698369	0.380698	0.374007		6250	1e-17	8.0904e-18	1e-17	7.63506e-18	1.3508e-17	1.11061e-16	9.65027e-17	2.03789e-16	1e-17	1.30977e-17
27	0.271956	0.21275	0.309669	0.282332	0.595713	0.646982	0.688223	0.758066	0.401041	0.398884		6500	1e-17	6.97863e-18	1e-17	6.69148e-18	1.01495e-17	6.43752e-17	6.31765e-16	4.69503e-16	1e-17	1.31358e-17
28	0.268732	0.206065	0.295591	0.269656	0.542553	0.585358	0.7549	0.812971	0.421951	0.426984		6750	1e-17	7.00163e-18	1e-17	5.82728e-18	1.00038e-17	3.70374e-17	2.65118e-15	1.56144e-15	1e-17	1.42848e-17
29	0.255555	0.198943	0.282824	0.257305	0.499035	0.529096	0.822582	0.859724	0.446456	0.459042		7000	1e-17	6.99366e-18	1e-17	5.3053e-18	1.00001e-17	2.36971e-17	6.64044e-15	5.89348e-15	1e-17	1.72984e-17
30	0.245047	0.193429	0.272416	0.247074	0.46174	0.47976	0.872662	0.892716	0.475666	0.49537		7250	1e-17	6.48293e-18	1e-17	4.303e-18	1e-17	1.49956e-17	9.84698e-15	1.00042e-14	1e-17	2.13543e-17
31	0.245451	0.189566	0.261773	0.238876	0.427218	0.437149	0.88786	0.907242	0.503724	0.536228		7500	1e-17	5.66249e-18	1e-17	4.28186e-18	1e-17	1.1966e-17	8.63492e-15	5.75117e-15	1e-17	2.6661e-17
32	0.247387	0.186223	0.252504	0.231393	0.398935	0.401189	0.860348	0.90027	0.533012	0.581186		7750	1e-17	5.49402e-18	1e-17	3.84585e-18	1e-17	7.91814e-18	4.47913e-15	1.74943e-15	1.00005e-17	3.15161e-17
33	0.241199	0.182514	0.244421	0.223516	0.374846	0.37057	0.798175	0.874199	0.571169	0.630163		8000	1e-17	5.04253e-18	1e-17	3.59377e-18	1e-17	7.06553e-18	1.37856e-15	6.63953e-16	1.00253e-17	3.66862e-17
34	0.237249	0.1809	0.237607	0.217601	0.35326	0.345261	0.723337	0.833354	0.611175	0.680794		8250	1e-17	5.4858e-18	1e-17	3.0417e-18	1e-17	5.5306e-18	2.57675e-16	3.28629e-16	1.07733e-17	5.16061e-17
35	0.232998	0.180919	0.230291	0.213352	0.33337	0.323774	0.653019	0.783616	0.64145	0.73034		8500	1e-17	4.53739e-18	1e-17	2.92715e-18	1e-17	4.21603e-18	3.64894e-17	1.97367e-16	2.39533e-17	7.96991e-17
36	0.223006	0.181995	0.224777	0.210003	0.317409	0.306143	0.589178	0.730178	0.679312	0.774639		8750	1e-17	4.59554e-18	1e-17	2.83394e-18	1e-17	4.0305e-18	1.16743e-17	1.08918e-16	1.58797e-16	1.6277e-16
37	0.215242	0.183896	0.219614	0.207212	0.302497	0.291307	0.52987	0.677416	0.745579	0.812357		9000	1e-17	4.77421e-18	1e-17	2.50711e-18	1e-17	3.43981e-18	1.00625e-17	6.44375e-17	9.47744e-16	4.35481e-16
38	0.216499	0.189418	0.214702	0.207697	0.289476	0.280109	0.478541	0.62713	0.807417	0.839621		9250	1e-17	4.13884e-18	1e-17	2.6037e-18	1e-17	3.17403e-18	1.00014e-17	3.94545e-17	3.5026e-15	1.44994e-15
39	0.215673	0.197234	0.210018	0.210452	0.277618	0.271124	0.433981	0.579367	0.831041	0.852498		9500	1e-17	4.66309e-18	1e-17	2.25065e-18	1e-17	2.65976e-18	1e-17	2.71898e-17	7.69754e-15	6.99331e-15
40	0.211902	0.208155	0.208249	0.215748	0.266618	0.26514	0.393121	0.534603	0.817081	0.846105		9750	1e-17	4.91722e-18	1e-17	2.26369e-18	1e-17	2.22306e-18	1e-17	2.43477e-17	1.001e-14	7.98197e-15

## Sheet: Figure 4
Figure 4a														Figure 4b				Cn2 (m^-2/3)
		Beam width (m)																Case1					Case2					Case3
		Q1				Q2				Q3						Distance (m)		Original	Q1	Q2	Q3		Original	Q1	Q2	Q3		Original	Q1	Q2	Q3
Distance (m)		Beam 1	Beam 2	Beam3		Beam 1	Beam 2	Beam3		Beam 1	Beam 2	Beam3				0		1e-17	2.91973e-17	2.89991e-17	8.26555e-18		1e-17	1.91651e-17	3.19612e-18	2.81131e-18		1e-17	1.07286e-17	3.4821e-18	8.00216e-18
0		0.190948	0.533169	0.635183		0.107734	0.576724	0.827601		0.085029	0.608082	0.923079				250		1e-17	3.55431e-17	3.81874e-17	9.07836e-18		1e-17	2.25015e-17	3.07934e-18	3.8906e-18		1e-17	1.60518e-17	3.42816e-18	7.76818e-18
62.5		0.190241	0.527759	0.637819		0.105903	0.570233	0.832769		0.0817789	0.602631	0.925254				500		1e-17	3.85103e-17	3.80266e-17	1.12105e-17		1e-17	2.48983e-17	3.60648e-18	4.23355e-18		1e-17	1.8617e-17	3.78343e-18	9.38429e-18
125		0.189819	0.522649	0.640831		0.104815	0.564583	0.837863		0.0798751	0.598636	0.925481				750		1.00002e-17	4.32554e-17	4.29578e-17	1.42865e-17		1e-17	2.8e-17	4.81714e-18	3.90704e-18		1e-17	2.04874e-17	3.94289e-18	1.19301e-17
187.5		0.18968	0.517881	0.644171		0.104447	0.559925	0.842445		0.0792495	0.596051	0.923546				1000		1.00014e-17	4.73149e-17	4.91372e-17	1.47983e-17		1e-17	3.12944e-17	5.13933e-18	5.5129e-18		1e-17	2.2563e-17	5.10545e-18	1.3635e-17
250		0.189824	0.513494	0.647781		0.104792	0.556349	0.846091		0.0798815	0.594554	0.91975				1250		1.00099e-17	4.894e-17	4.98186e-17	1.95857e-17		1e-17	3.06748e-17	5.63299e-18	5.38051e-18		1e-17	2.77662e-17	5.09506e-18	1.50993e-17
312.5		0.19025	0.509515	0.651599		0.105872	0.553899	0.848431		0.0817841	0.593609	0.914815				1500		1.00625e-17	5.27949e-17	6.04371e-17	2.7589e-17		1e-17	3.45187e-17	7.40169e-18	6.99481e-18		1e-17	2.32076e-17	7.14793e-18	1.55347e-17
375		0.190957	0.505967	0.65556		0.107714	0.552528	0.849209		0.0850194	0.592522	0.909484				1750		1.03456e-17	6.34029e-17	6.633e-17	3.02663e-17		1e-17	4.10783e-17	8.35171e-18	7.99194e-18		1e-17	2.78536e-17	7.89132e-18	2.29029e-17
437.5		0.191945	0.502866	0.65959		0.110338	0.552053	0.848336		0.0897307	0.590523	0.904457				2000		1.16743e-17	7.31174e-17	9.09962e-17	3.8425e-17		1e-17	4.45781e-17	1.10295e-17	8.51369e-18		1e-17	3.01318e-17	1.07277e-17	2.55376e-17
500		0.193217	0.500226	0.663616		0.113764	0.552175	0.84588		0.0961255	0.586877	0.900615				2250		1.71123e-17	9.08026e-17	1.0135e-16	5.53595e-17		1e-17	6.26644e-17	1.50509e-17	1.19344e-17		1e-17	3.35451e-17	1.43405e-17	3.36154e-17
562.5		0.19478	0.49806	0.667562		0.118033	0.552579	0.84203		0.104436	0.581003	0.898593				2500		3.64894e-17	1.29047e-16	1.43419e-16	7.35515e-17		1e-17	7.08156e-17	2.11614e-17	1.78456e-17		1e-17	4.32082e-17	1.62529e-17	4.03896e-17
625		0.196647	0.496381	0.671354		0.123231	0.552952	0.837092		0.114947	0.572701	0.898224				2750		9.65027e-17	2.34286e-16	1.74289e-16	9.89849e-17		1.00001e-17	1.01702e-16	3.0669e-17	2.3425e-17		1e-17	5.78056e-17	2.30821e-17	5.20375e-17
687.5		0.198831	0.495202	0.674916		0.129483	0.552915	0.831472		0.128024	0.562374	0.899017				3000		2.57675e-16	4.21686e-16	2.57428e-16	1.77303e-16		1.00038e-17	1.47059e-16	4.3789e-17	3.21102e-17		1e-17	9.71169e-17	3.30048e-17	7.99215e-17
750		0.201343	0.494533	0.678179		0.136922	0.552008	0.82561		0.143961	0.55096	0.900698				3250		6.31765e-16	7.44859e-16	3.50683e-16	2.84393e-16		1.01495e-17	1.98272e-16	8.06446e-17	5.11368e-17		1e-17	1.58269e-16	4.83072e-17	1.0685e-16
812.5		0.204191	0.494381	0.681077		0.145654	0.549754	0.819882		0.162626	0.539573	0.902637				3500		1.37856e-15	1.36048e-15	6.84377e-16	6.70514e-16		1.3508e-17	4.16555e-16	1.46092e-16	1.03829e-16		1e-17	2.89625e-16	8.41907e-17	2.01442e-16
875		0.20738	0.494738	0.683551		0.15575	0.545746	0.814595		0.183032	0.529241	0.90358				3750		2.65118e-15	1.67548e-15	1.40253e-15	2.63383e-15		5.86619e-17	5.6981e-16	3.05931e-16	2.71243e-16		1e-17	4.16539e-16	1.55118e-16	3.90106e-16
937.5		0.210912	0.49559	0.68555		0.167307	0.539739	0.810014		0.202987	0.520855	0.902575				4000		4.47913e-15	2.20176e-15	4.03102e-15	3.83258e-15		4.08926e-16	1.02373e-15	7.69748e-16	6.82626e-16		1.00253e-17	4.59922e-16	3.29066e-16	5.30264e-16
1000		0.214794	0.496913	0.687031		0.180475	0.531783	0.806331		0.219331	0.515041	0.89935				4250		6.64044e-15	2.13648e-15	8.22228e-15	5.22362e-15		1.94272e-15	1.08994e-15	1.4933e-15	2.17768e-15		2.39533e-17	7.74648e-16	7.20336e-16	1.19253e-15
1062.5		0.219044	0.498679	0.687961		0.195323	0.522262	0.803613		0.229446	0.511948	0.893742				4500		8.63492e-15	4.43257e-15	8.51241e-15	8.81404e-15		5.54377e-15	1.78568e-15	4.42588e-15	5.06854e-15		9.47744e-16	7.96568e-16	1.7779e-15	1.78991e-15
1125		0.223689	0.500858	0.688318		0.211662	0.511725	0.80182		0.233143	0.511159	0.885797				4750		9.84698e-15	5.33978e-15	1.00775e-14	1.03421e-14		9.37368e-15	3.228e-15	8.18437e-15	9.4057e-15		7.69754e-15	7.97064e-16	3.44868e-15	2.99567e-15
1187.5		0.228759	0.503421	0.688093		0.229018	0.500679	0.800896		0.232666	0.511803	0.876305				5000		9.84698e-15	5.34576e-15	1.25718e-14	1.20674e-14		9.37368e-15	2.52567e-15	8.2518e-15	8.83391e-15		7.69754e-15	7.77238e-16	2.77533e-15	2.54815e-15
1250		0.234281	0.50634	0.687288		0.246706	0.489538	0.800766		0.230919	0.512768	0.866355				5250		8.63492e-15	5.76109e-15	7.4794e-15	1.07007e-14		5.54377e-15	2.21225e-15	4.07253e-15	3.56553e-15		9.47744e-16	6.69141e-16	1.77944e-15	1.70928e-15
1312.5		0.240274	0.509582	0.685917		0.263866	0.478714	0.801232		0.23003	0.512891	0.85668				5500		6.64044e-15	4.46166e-15	6.46328e-15	2.90306e-15		1.94272e-15	2.02134e-15	1.51819e-15	7.44823e-16		2.39533e-17	6.79686e-16	6.60219e-16	1.02774e-15
1375		0.246745	0.513105	0.684006		0.279423	0.468663	0.801959		0.231176	0.511069	0.84783				5750		4.47913e-15	3.34314e-15	2.30867e-15	2.73929e-15		4.08926e-16	1.49989e-15	5.49963e-16	3.08552e-16		1.00253e-17	5.56869e-16	3.7813e-16	5.06198e-16
1437.5		0.253699	0.516845	0.681588		0.292205	0.459813	0.802578		0.234993	0.506448	0.840237				6000		2.65118e-15	1.53417e-15	1.19307e-15	8.16699e-16		5.86619e-17	6.79535e-16	2.28956e-16	1.22365e-16		1e-17	5.35413e-16	1.42518e-16	2.60655e-16
1500		0.261142	0.520711	0.678703		0.30128	0.452475	0.802774		0.24185	0.498728	0.833853				6250		1.37856e-15	7.42029e-16	6.70478e-16	4.6744e-16		1.3508e-17	4.77976e-16	1.11061e-16	5.97042e-17		1e-17	4.40887e-16	6.86572e-17	1.42822e-16
1562.5		0.269085	0.524586	0.675396		0.306339	0.446792	0.802243		0.251794	0.488345	0.828447				6500		6.31765e-16	3.61196e-16	3.51025e-16	1.59397e-16		1.01495e-17	2.49969e-16	6.43752e-17	3.22927e-17		1e-17	2.59713e-16	4.55146e-17	7.23591e-17
1625		0.277556	0.528327	0.671719		0.307865	0.442786	0.800657		0.264467	0.476298	0.823986				6750		2.57675e-16	2.24344e-16	2.61315e-16	9.74009e-17		1.00038e-17	1.53099e-16	3.70374e-17	2.32795e-17		1e-17	1.67692e-16	2.74726e-17	5.96506e-17
1687.5		0.286593	0.531771	0.667724		0.306969	0.440404	0.797736		0.279169	0.463817	0.820061				7000		9.65027e-17	1.38958e-16	1.54641e-16	6.20575e-17		1.00001e-17	1.36832e-16	2.36971e-17	1.69565e-17		1e-17	1.36798e-16	1.96525e-17	3.81295e-17
1750		0.296241	0.534743	0.663466		0.30498	0.439526	0.793343		0.294885	0.452132	0.815682				7250		3.64894e-17	1.02755e-16	1.24719e-16	4.76947e-17		1e-17	8.33365e-17	1.49956e-17	1.30619e-17		1e-17	9.07412e-17	1.37158e-17	3.15931e-17
1812.5		0.306538	0.537055	0.659002		0.303008	0.43995	0.787484		0.310123	0.44231	0.810216				7500		1.71123e-17	7.3112e-17	1.04592e-16	3.64105e-17		1e-17	5.8413e-17	1.1966e-17	8.62526e-18		1e-17	6.33878e-17	1.03093e-17	2.51701e-17
1875		0.317501	0.538521	0.65439		0.301729	0.441417	0.780247		0.322956	0.435062	0.803752				7750		1.16743e-17	6.8561e-17	8.88785e-17	2.37473e-17		1e-17	4.68358e-17	7.91814e-18	8.31215e-18		1e-17	5.16468e-17	8.81352e-18	1.9812e-17
1937.5		0.329122	0.538958	0.649686		0.301444	0.443569	0.771821		0.331696	0.430638	0.796539				8000		1.03456e-17	5.01203e-17	6.99329e-17	2.26828e-17		1e-17	3.58806e-17	7.06553e-18	5.75279e-18		1e-17	3.61958e-17	7.44974e-18	1.56228e-17
2000		0.341366	0.53819	0.644947		0.302306	0.445856	0.762594		0.335837	0.428825	0.789048				8250		1.00625e-17	4.29575e-17	5.77249e-17	1.63285e-17		1e-17	3.2719e-17	5.5306e-18	4.57339e-18		1e-17	3.5881e-17	6.11159e-18	1.40072e-17
2062.5		0.354175	0.536059	0.640226		0.304527	0.447522	0.753145		0.33637	0.428961	0.782238				8500		1.00099e-17	4.28054e-17	4.42399e-17	1.15417e-17		1e-17	2.80746e-17	4.21603e-18	3.81396e-18		1e-17	2.9606e-17	5.1858e-18	1.17673e-17
2125		0.367477	0.532432	0.635576		0.30839	0.447798	0.744092		0.335169	0.429965	0.777033				8750		1.00014e-17	3.74155e-17	5.16016e-17	9.49158e-18		1e-17	2.58066e-17	4.0305e-18	3.82566e-18		1e-17	2.75259e-17	4.19425e-18	1.04985e-17
2187.5		0.381191	0.527218	0.631044		0.31411	0.446078	0.73592		0.334106	0.430484	0.774089				9000		1.00002e-17	2.93502e-17	4.01656e-17	8.66762e-18		1e-17	2.01169e-17	3.43981e-18	3.39601e-18		1e-17	2.71968e-17	4.16845e-18	9.70788e-18
2250		0.395229	0.52038	0.626674		0.321711	0.441949	0.728975		0.334594	0.429097	0.774172				9250		1e-17	2.61938e-17	3.43082e-17	7.4906e-18		1e-17	1.9419e-17	3.17403e-18	2.71036e-18		1e-17	1.91359e-17	3.07407e-18	7.39567e-18
2312.5		0.409496	0.511943	0.622509		0.331062	0.435181	0.723542		0.337557	0.424604	0.777725				9500		1e-17	2.13523e-17	3.27787e-17	6.66417e-18		1e-17	1.58345e-17	2.65976e-18	2.59818e-18		1e-17	1.46434e-17	2.52651e-18	7.41837e-18
2375		0.423881	0.501998	0.618583		0.341968	0.425815	0.71981		0.343452	0.416486	0.784153				9750		1e-17	2.20991e-17	2.67568e-17	5.03066e-18		1e-17	1.46039e-17	2.22306e-18	2.83122e-18		1e-17	1.48712e-17	2.3626e-18	5.9385e-18
2437.5		0.438246	0.490697	0.614931		0.354197	0.414228	0.717768		0.352248	0.405218	0.792263
2500		0.45242	0.478239	0.611579		0.367455	0.401034	0.717225		0.363489	0.392023	0.800878
2562.5		0.466195	0.464857	0.60855		0.381345	0.38694	0.717942		0.376399	0.378356	0.808692
2625		0.479337	0.450797	0.605863		0.39532	0.372685	0.71965		0.389905	0.365567	0.814312
2687.5		0.491597	0.436304	0.603532		0.408631	0.358989	0.721967		0.402667	0.354733	0.81658
2750		0.502738	0.421603	0.601566		0.420409	0.346436	0.724393		0.4133	0.346585	0.814755
2812.5		0.512549	0.406897	0.59997		0.429911	0.335369	0.72644		0.420721	0.341509	0.808738
2875		0.520875	0.392356	0.598744		0.436735	0.325933	0.727719		0.424541	0.339497	0.79911
2937.5		0.52762	0.378118	0.597883		0.440857	0.318194	0.727936		0.425327	0.340029	0.786837		Figure 4c							Figure 4d
3000		0.532761	0.364288	0.597373		0.44254	0.31222	0.726874		0.424407	0.341999	0.773201			Probing error
3062.5		0.536341	0.350948	0.597194		0.442252	0.308061	0.724423		0.4233	0.343771	0.75971			Q1	Q2	Q3
3125		0.53846	0.338153	0.597313		0.440606	0.305717	0.720606		0.423338	0.343382	0.747628		Case1	0.0592	0.0733	0.2056				Q	Required Tx aperture diameter (m)
3187.5		0.53926	0.325942	0.59769		0.438282	0.305128	0.715537		0.425571	0.339051	0.737796		Case2	0.0248	0.0275	0.4627				4.05367e+06	1.24258
3250		0.538913	0.31434	0.598271		0.435953	0.306126	0.709388		0.430669	0.329937	0.730844		Case3	0.4413	0.6068	0.8143				4.05367e+06	1.22638
3312.5		0.537603	0.303364	0.598994		0.434237	0.308356	0.702398		0.438746	0.316557	0.727158									4.05367e+06	1.15758
3375		0.535514	0.29302	0.599786		0.433631	0.311202	0.694881		0.449345	0.300525	0.726496									4.05367e+06	1.14018
3437.5		0.532826	0.283309	0.600566		0.434451	0.313799	0.68716		0.461591	0.283898	0.727867									4.05367e+06	1.1225
3500		0.529707	0.274225	0.601248		0.436811	0.315112	0.679521		0.474327	0.268487	0.730004									4.05367e+06	1.0469
3562.5		0.526313	0.265752	0.601741		0.440703	0.314031	0.672211		0.486238	0.255463	0.731788									4.05367e+06	1.02762
3625		0.522788	0.257868	0.601952		0.446094	0.30955	0.66546		0.496108	0.24543	0.732145									4.05367e+06	1.00797
3687.5		0.519259	0.250542	0.601793		0.452951	0.301072	0.659458		0.503119	0.238668	0.730161									4.05367e+06	0.923038
3750		0.515842	0.243742	0.601181		0.461198	0.288695	0.654299		0.506982	0.235203	0.725667									4.05367e+06	0.90111
3812.5		0.512632	0.237433	0.600045		0.470654	0.27322	0.649972		0.50801	0.23476	0.719291									4.05367e+06	0.878635
3875		0.509706	0.231585	0.59833		0.481005	0.255854	0.646407		0.507155	0.23665	0.711883									4.05367e+06	0.779744
3937.5		0.507118	0.226169	0.596		0.491802	0.237841	0.643495		0.50574	0.239505	0.704125									4.05367e+06	0.753658
4000		0.504909	0.221164	0.593042		0.502505	0.22022	0.641074		0.505019	0.24091	0.696591									4.05367e+06	0.726636
4062.5		0.503101	0.216552	0.589464		0.512589	0.203722	0.638901		0.505964	0.237679	0.689923									4.05367e+06	0.603324
4125		0.501709	0.21232	0.585296		0.521624	0.188751	0.636672		0.509295	0.227495	0.684782									4.05367e+06	0.56921
4187.5		0.500746	0.208456	0.580587		0.529286	0.175434	0.634063		0.5154	0.210635	0.681374									4.05367e+06	0.532917
4250		0.500226	0.204948	0.575404		0.535345	0.163732	0.630775		0.52412	0.189792	0.679092
4312.5		0.500164	0.201784	0.569826		0.539714	0.153542	0.626594		0.534752	0.168347	0.67711
4375		0.500581	0.19895	0.563942		0.542517	0.144733	0.621452		0.546332	0.148754	0.675233
4437.5		0.501493	0.196432	0.557845		0.54404	0.137168	0.61542		0.557795	0.132055	0.673371
4500		0.502916	0.194215	0.551631		0.5446	0.130721	0.608635		0.567917	0.118355	0.670437
4562.5		0.504858	0.192284	0.54539		0.544524	0.125302	0.601259		0.575616	0.107408	0.665212
4625		0.507316	0.190627	0.53921		0.544213	0.120844	0.593546		0.580572	0.098884	0.658295
4687.5		0.510279	0.189232	0.533168		0.544107	0.117276	0.585895		0.583247	0.0924337	0.651478
4750		0.513731	0.18809	0.527334		0.54452	0.114529	0.578725		0.584262	0.0877417	0.645236
4812.5		0.517647	0.187196	0.521767		0.545562	0.112556	0.572304		0.584176	0.0845926	0.638676
4875		0.522003	0.186546	0.516515		0.547297	0.111335	0.566736		0.583827	0.0828672	0.632018
4937.5		0.526771	0.18614	0.51162		0.549887	0.110856	0.56211		0.584313	0.0824747	0.62715
5000		0.531923	0.18598	0.507114		0.553473	0.111114	0.55859		0.58637	0.0833403	0.625026
5062.5		0.537429	0.186546	0.503023		0.55796	0.112127	0.556311		0.590081	0.0854624	0.624095
5125		0.543255	0.187196	0.499369		0.56307	0.11394	0.555216		0.595303	0.0889289	0.622322
5187.5		0.549361	0.18809	0.496166		0.568636	0.116596	0.555058		0.602016	0.0938665	0.619691
5250		0.555697	0.189232	0.493425		0.574684	0.120123	0.555543		0.60998	0.100431	0.617262
5312.5		0.5622	0.190627	0.491154		0.581112	0.124559	0.556407		0.618352	0.108865	0.614655
5375		0.568794	0.192284	0.489355		0.587438	0.13	0.557331		0.626073	0.119539	0.610052
5437.5		0.575386	0.194215	0.48803		0.59311	0.136574	0.557859		0.632552	0.132861	0.602455
5500		0.581871	0.196432	0.487176		0.598017	0.144389	0.557475		0.637798	0.149095	0.592884
5562.5		0.588139	0.19895	0.48679		0.602459	0.153529	0.555766		0.642091	0.168095	0.583293
5625		0.594078	0.201784	0.486864		0.606579	0.164111	0.552473		0.645829	0.188924	0.574998
5687.5		0.599585	0.204948	0.487387		0.610091	0.17632	0.547433		0.649467	0.209422	0.568217
5750		0.604572	0.208456	0.488344		0.612719	0.190329	0.540588		0.65336	0.226367	0.562619
5812.5		0.608971	0.21232	0.489715		0.614717	0.206159	0.532115		0.657718	0.237016	0.558044
5875		0.61273	0.216552	0.491476		0.616738	0.223562	0.522468		0.662678	0.241071	0.554756
5937.5		0.615817	0.221164	0.493595		0.619305	0.24203	0.512236		0.668201	0.240759	0.553059
6000		0.618217	0.226169	0.496032		0.622549	0.26087	0.501955		0.673928	0.239047	0.55253
6062.5		0.619933	0.231585	0.498739		0.626368	0.279213	0.492031		0.679253	0.23815	0.551669
6125		0.620984	0.237433	0.501658		0.630644	0.2959	0.482779		0.683505	0.239308	0.548841
6187.5		0.621413	0.243742	0.504716		0.635308	0.309481	0.474476		0.6861	0.243151	0.543581
6250		0.621291	0.250542	0.507824		0.64034	0.318724	0.467376		0.686749	0.25001	0.536336
6312.5		0.620706	0.257868	0.510876		0.645774	0.323352	0.461683		0.685626	0.25999	0.52744
6375		0.619763	0.265752	0.513746		0.651631	0.324191	0.457513		0.683383	0.272851	0.517247
6437.5		0.618566	0.274225	0.516287		0.65777	0.322573	0.454857		0.681084	0.287886	0.50648
6500		0.617214	0.283309	0.518338		0.663829	0.319717	0.453579		0.680008	0.303908	0.495939
6562.5		0.615797	0.29302	0.519723		0.669341	0.316545	0.453449		0.681259	0.319304	0.486676
6625		0.614386	0.303364	0.520263		0.673884	0.313786	0.454162		0.68551	0.33224	0.480114
6687.5		0.613044	0.31434	0.519776		0.677148	0.312083	0.455347		0.693033	0.341214	0.476973
6750		0.611829	0.325942	0.518095		0.678945	0.311944	0.456544		0.703663	0.345723	0.476589
6812.5		0.610796	0.338153	0.51507		0.679252	0.313653	0.457185		0.716627	0.346501	0.477689
6875		0.610003	0.350948	0.510587		0.678219	0.317256	0.456601		0.730556	0.345191	0.478804
6937.5		0.609505	0.364288	0.504573		0.676098	0.322707	0.454108		0.743879	0.343737	0.478028
7000		0.60935	0.378118	0.497012		0.673152	0.330009	0.449165		0.755399	0.343812	0.474052
7062.5		0.609571	0.392356	0.487945		0.669646	0.33924	0.441555		0.764493	0.346478	0.467276
7125		0.610183	0.406897	0.477478		0.66587	0.350423	0.431471		0.77064	0.352137	0.458388
7187.5		0.611184	0.421603	0.465772		0.662135	0.363398	0.41945		0.77311	0.360702	0.447062
7250		0.612565	0.436304	0.45303		0.658773	0.377749	0.406209		0.771482	0.371729	0.433513
7312.5		0.614314	0.450797	0.439482		0.656205	0.392793	0.392481		0.766342	0.384438	0.419404
7375		0.616425	0.464857	0.425371		0.654955	0.407636	0.378919		0.759194	0.39777	0.406227
7437.5		0.6189	0.478239	0.410929		0.655506	0.42137	0.366045		0.751801	0.410511	0.394812
7500		0.621748	0.490697	0.396372		0.658159	0.433299	0.354249		0.745715	0.421452	0.386469
7562.5		0.624972	0.501998	0.381889		0.663063	0.442984	0.343821		0.742159	0.429611	0.382426
7625		0.628565	0.511943	0.367639		0.670248	0.450117	0.334992		0.741872	0.434531	0.382385
7687.5		0.632494	0.52038	0.353752		0.679475	0.454449	0.327932		0.744888	0.436477	0.384982
7750		0.636701	0.527218	0.340328		0.690097	0.455937	0.322732		0.750636	0.436373	0.38869
7812.5		0.641111	0.532432	0.327446		0.701252	0.45494	0.319404		0.758221	0.435517	0.391316
7875		0.645639	0.536059	0.315158		0.712197	0.452196	0.317877		0.766526	0.435269	0.39015
7937.5		0.650207	0.53819	0.303498		0.722385	0.448627	0.317997		0.774387	0.436795	0.38361
8000		0.654759	0.538958	0.292483		0.731291	0.445134	0.319492		0.780938	0.440874	0.371939
8062.5		0.659261	0.538521	0.282118		0.738425	0.442466	0.321928		0.785761	0.447803	0.356482
8125		0.663699	0.537055	0.272395		0.743648	0.44114	0.324692		0.788768	0.457383	0.339171
8187.5		0.668069	0.534743	0.263298		0.74731	0.44138	0.326978		0.790184	0.468939	0.322009
8250		0.672357	0.531771	0.254804		0.749845	0.443188	0.327794		0.790557	0.481364	0.306361
8312.5		0.67653	0.528327	0.24689		0.751275	0.446509	0.32605		0.790651	0.493263	0.292945
8375		0.680525	0.524586	0.239527		0.751295	0.451333	0.320777		0.791271	0.503231	0.282304
8437.5		0.684254	0.520711	0.232688		0.749842	0.457659	0.311443		0.793144	0.510249	0.274841
8500		0.687618	0.516845	0.226346		0.747387	0.46543	0.298185		0.796789	0.514023	0.270655
8562.5		0.69052	0.513105	0.220473		0.744659	0.474555	0.281801		0.802393	0.515042	0.269578
8625		0.692881	0.509582	0.215044		0.742316	0.484897	0.263513		0.809679	0.514379	0.271062
8687.5		0.694651	0.50634	0.210036		0.741001	0.496155	0.244633		0.817874	0.513362	0.273852
8750		0.695811	0.503421	0.205424		0.7414	0.50777	0.226259		0.825838	0.513249	0.275704
8812.5		0.696373	0.500858	0.201188		0.743864	0.519011	0.20913		0.832357	0.51499	0.273326
8875		0.69637	0.498679	0.197306		0.748033	0.529153	0.193631		0.83643	0.519132	0.263385
8937.5		0.695846	0.496913	0.19376		0.753131	0.53759	0.179899		0.837478	0.525793	0.244985
9000		0.694857	0.49559	0.190532		0.758618	0.543889	0.167914		0.835579	0.53469	0.220926
9062.5		0.693459	0.494738	0.187606		0.764349	0.547904	0.157565		0.831569	0.54514	0.195659
9125		0.691713	0.494381	0.184965		0.770144	0.549856	0.148696		0.82674	0.556115	0.172536
9187.5		0.689676	0.494533	0.182597		0.775565	0.550236	0.141146		0.822356	0.566433	0.152955
9250		0.687402	0.495202	0.180489		0.780235	0.549622	0.134771		0.819357	0.575094	0.136986
9312.5		0.684937	0.496381	0.178631		0.784118	0.548553	0.129449		0.818271	0.581557	0.124285
9375		0.68232	0.49806	0.177014		0.787324	0.547515	0.125069		0.819284	0.5858	0.114548
9437.5		0.679581	0.500226	0.17563		0.789799	0.546916	0.121542		0.822287	0.588216	0.107418
9500		0.676748	0.502866	0.174473		0.791379	0.547023	0.118801		0.826749	0.589454	0.102397
9562.5		0.67385	0.505967	0.17354		0.792002	0.547951	0.1168		0.831786	0.590273	0.0990792
9625		0.670924	0.509515	0.172825		0.791695	0.549718	0.115511		0.836449	0.591421	0.0973424
9687.5		0.668016	0.513494	0.172328		0.790413	0.552304	0.114921		0.839862	0.593507	0.097213
9750		0.665182	0.517881	0.172047		0.788045	0.555654	0.115035		0.841359	0.596864	0.0986306
9812.5		0.662486	0.522649	0.171981		0.784592	0.559673	0.11588		0.840759	0.601493	0.101476
9875		0.659996	0.527759	0.172131		0.780261	0.56426	0.11749		0.83835	0.607182	0.105789
9937.5		0.657777	0.533169	0.172498		0.775419	0.569334	0.119914		0.834637	0.613627	0.111819

## Sheet: Figure 5
Figure 5d
			Beam width (m)
			Beam 1		Beam 2
	Distance (cm)		Sim	Exp	Sim	Exp
	5		0.000334299	0.00027713	0.00168211	0.0018
	10		0.000271034		0.00148873
	15		0.000255762	0.00025279	0.00143274	0.0012
	20		0.000281407		0.00131417
	25		0.000355749	0.00027772	0.000964385	0.00099243
	30		0.00050188		0.000675559
	35		0.000748277	0.00048254	0.000526976	0.00041626
	40		0.00106288		0.000467803
	45		0.001321	0.0014	0.000470496	0.00025347
	50		0.00151068		0.000532211
	55		0.00171622	0.002	0.000668216	0.00039468
	60		0.00196001		0.000906837

## Sheet: Figure 6
Figure 6
		P(l=0)
		Case1					Case2					Case3					Case4
		Beam 1		Beam 2			Beam 1		Beam 2			Beam 1		Beam 2			Beam 1		Beam 2
Realizatiosn		Sim	Exp	Sim	Exp		Sim	Exp	Sim	Exp		Sim	Exp	Sim	Exp		Sim	Exp	Sim	Exp
1		0.761882	0.569766	0.734143	0.405126		0.285752	0.173545	0.793207	0.74156		0.692406	0.604397	0.420475	0.190389		0.0950727	0.0744049	0.76197	0.231869
2		0.696659	0.569219	0.440928	0.407924		0.177061	0.176303	0.721963	0.742929		0.621003	0.604856	0.0830315	0.190597		0.0365843	0.0752488	0.711308	0.222487
3		0.516375	0.568094	0.248926	0.407296		0.152185	0.175688	0.538329	0.743118		0.502905	0.603651	0.0555582	0.190957		0.0366363	0.0744722	0.314935	0.228625
4		0.271898	0.571969	0.0873157	0.408574		0.0864392	0.170784	0.158963	0.740461		0.164446	0.60594	0.0226032	0.19182		0.0539115	0.0753603	0.0937518	0.228656
5		0.574455	0.573809	0.0376501	0.410228		0.482857	0.179815	0.212309	0.741189		0.28809	0.605093	0.0402983	0.191805		0.169453	0.0748661	0.253293	0.22544
6		0.641071	0.570357	0.0839739	0.409717		0.244775	0.17604	0.496685	0.737362		0.50412	0.606247	0.086998	0.189735		0.259874	0.0743676	0.525512	0.229978
7		0.442025	0.568824	0.066835	0.40565		0.151202	0.174873	0.170814	0.739509		0.197161	0.604283	0.0861091	0.189905		0.0548912	0.0733683	0.173856	0.219875
8		0.279331	0.587643	0.0685005	0.410752		0.192546	0.179341	0.0739256	0.726278		0.217218	0.606265	0.0184293	0.190634		0.119136	0.0750179	0.0909118	0.205132
9		0.855525	0.552202	0.157463	0.40662		0.758317	0.179883	0.597898	0.719093		0.667947	0.596343	0.0243566	0.192822		0.410879	0.0458444	0.380199	0.0858191
10		0.533689	0.479175	0.458604	0.406533		0.182149	0.157413	0.721141	0.715879		0.430021	0.760208	0.0790469	0.135814		0.0980696	0.0664817	0.764895	0.144305
11		0.704964	0.449287	0.125565	0.405054		0.177616	0.289868	0.495314	0.7215		0.663563	0.693552	0.0816236	0.103778		0.0905839	0.115481	0.459969	0.299882
12		0.35405	0.276838	0.122753	0.400225		0.0762776	0.109206	0.508652	0.61482		0.406407	0.300846	0.0537288	0.0588959		0.0320318	0.175949	0.403015	0.204876
13		0.525211	0.196618	0.0824238	0.470171		0.206165	0.0696941	0.417167	0.543904		0.303954	0.426237	0.0247074	0.0710786		0.0645985	0.124396	0.417127	0.142691
14		0.734859	0.153838	0.12727	0.375089		0.381263	0.245876	0.603076	0.724083		0.65136	0.43697	0.0560567	0.0378027		0.127065	0.0261684	0.578557	0.608198
15		0.814773	0.161506	0.287839	0.844635		0.386225	0.121223	0.65285	0.31051		0.735119	0.565424	0.0738769	0.0856749		0.0607207	0.142836	0.629495	0.498431
16		0.839982	0.0591541	0.198688	0.30082		0.617643	0.17554	0.575342	0.378247		0.765697	0.501059	0.0799305	0.0429263		0.28181	0.128457	0.484851	0.421317
17		0.701045	0.725857	0.077227	0.117689		0.621311	0.0944144	0.544216	0.436294		0.422684	0.440656	0.0430316	0.188027		0.241833	0.144532	0.484727	0.475518
18		0.427743	0.122474	0.388998	0.143245		0.107872	0.334392	0.751726	0.426495		0.418846	0.794835	0.0523883	0.0686968		0.0481872	0.151701	0.786121	0.404895
19		0.39528	0.338453	0.0428323	0.142041		0.109764	0.40473	0.270521	0.208299		0.216496	0.208651	0.0456356	0.0503863		0.101297	0.0508854	0.123242	0.487188
20		0.257747	0.268126	0.0984088	0.0992565		0.130631	0.459256	0.597543	0.15171		0.243564	0.278474	0.138196	0.0128483		0.0789656	0.0294155	0.546468	0.303489
21		0.431512	0.24814	0.122355	0.425727		0.088161	0.408989	0.623068	0.2279		0.342604	0.248979	0.0786791	0.0134806		0.0266296	0.0813021	0.460112	0.230702
22		0.610599	0.146016	0.124789	0.873892		0.273406	0.201208	0.275164	0.300585		0.353146	0.265003	0.0326564	0.0193566		0.119998	0.292886	0.205421	0.25125
23		0.319098	0.237306	0.180213	0.436155		0.0620717	0.106059	0.300647	0.428758		0.483991	0.247451	0.131929	0.0752469		0.0367668	0.117702	0.297695	0.21271
24		0.346076	0.806237	0.252216	0.46803		0.0666556	0.0616267	0.600658	0.20908		0.276772	0.156878	0.114497	0.0601506		0.0128462	0.062696	0.457514	0.167153
25		0.609259	0.613827	0.0547305	0.464963		0.282388	0.0644472	0.165015	0.198191		0.449833	0.15852	0.0709209	0.0779528		0.1203	0.266048	0.174257	0.367751
26		0.241532	0.438775	0.0873935	0.525865		0.0622101	0.0628635	0.373106	0.324812		0.151035	0.369136	0.0396569	0.152105		0.0346655	0.0731697	0.255628	0.507868
27		0.663459	0.676776	0.286862	0.695671		0.110313	0.0639425	0.550413	0.39585		0.615529	0.536773	0.0599567	0.06558		0.05919	0.173408	0.308284	0.566288
28		0.680951	0.893009	0.0816801	0.0383051		0.323361	0.0640727	0.37631	0.295572		0.544468	0.703044	0.0491135	0.185534		0.165413	0.198742	0.411622	0.420057
29		0.267775	0.85178	0.262754	0.24898		0.158031	0.111692	0.548988	0.472383		0.124033	0.719187	0.0627535	0.165553		0.0324552	0.0840391	0.444465	0.244702
30		0.678562	0.505217	0.0853234	0.254229		0.260098	0.0788625	0.388537	0.466717		0.505151	0.710303	0.0671715	0.183897		0.0715562	0.0462489	0.424277	0.505296
31		0.24086	0.871428	0.237008	0.255718		0.0588256	0.11499	0.58779	0.476292		0.21244	0.4894	0.0790124	0.0527185		0.0487447	0.128802	0.331339	0.415056
32		0.378207	0.798363	0.209228	0.250127		0.0846984	0.121089	0.48007	0.42934		0.39276	0.611681	0.169327	0.0411774		0.0902642	0.10752	0.257288	0.209462
33		0.526383	0.790033	0.382828	0.286972		0.121612	0.157917	0.61177	0.467306		0.558599	0.125584	0.0959328	0.133716		0.0285815	0.0399131	0.513107	0.384585
34		0.646198	0.73685	0.0488408	0.440808		0.73343	0.79217	0.436658	0.468223		0.315235	0.123478	0.0518523	0.0429734		0.281961	0.305442	0.389958	0.263513
35		0.379033	0.870467	0.0423518	0.53148		0.0780966	0.0946076	0.129212	0.430204		0.148574	0.338661	0.0113366	0.155038		0.0414072	0.311136	0.213934	0.370292
36		0.217916	0.522303	0.355429	0.145993		0.0451989	0.0969452	0.38252	0.59439		0.270934	0.692422	0.0323379	0.0975474		0.0229352	0.0747522	0.207271	0.263296
37		0.820537	0.278446	0.496691	0.123778		0.373511	0.0898773	0.587227	0.281687		0.693174	0.745185	0.241567	0.099888		0.022788	0.102079	0.407484	0.649614
38		0.466892	0.846794	0.103403	0.126262		0.154137	0.0946931	0.485479	0.449341		0.511729	0.505849	0.0819681	0.0985256		0.0970829	0.0611758	0.468763	0.5066
39		0.570142	0.332824	0.289039	0.126211		0.120134	0.718919	0.621236	0.173069		0.54159	0.382533	0.14129	0.0958818		0.200074	0.0183501	0.476888	0.549861
40		0.649943	0.539926	0.176103	0.125535		0.213073	0.0909766	0.52112	0.723339		0.580494	0.38385	0.056223	0.0958744		0.182604	0.0852955	0.471003	0.197089
41		0.689123	0.552141	0.0603518	0.525438		0.416854	0.309011	0.389538	0.623386		0.592491	0.262333	0.0462705	0.13142		0.146036	0.0784614	0.346896	0.49587
42		0.473623	0.542568	0.444763	0.326113		0.0995741	0.382507	0.732907	0.638049		0.450315	0.537596	0.216865	0.0879259		0.0719187	0.0848413	0.763537	0.465088
43		0.0832551	0.534603	0.119277	0.189769		0.0521504	0.35524	0.422187	0.6069		0.0599578	0.565204	0.231429	0.330274		0.0433309	0.0752532	0.35211	0.543948
44		0.396533	0.40625	0.188597	0.175892		0.11523	0.400953	0.504795	0.630112		0.455653	0.54489	0.100398	0.109285		0.063013	0.071332	0.320819	0.687504
45		0.818384	0.861806	0.464725	0.177765		0.412848	0.493741	0.753052	0.465315		0.674674	0.510506	0.169154	0.115745		0.0979272	0.149586	0.595421	0.215816
46		0.524412	0.502098	0.0664455	0.148611		0.255648	0.0792849	0.119023	0.310706		0.138778	0.73619	0.0414022	0.0796631		0.115373	0.16778	0.0828362	0.295494
47		0.743416	0.442783	0.264257	0.204902		0.315143	0.211474	0.620407	0.306635		0.652292	0.448984	0.139413	0.104627		0.184547	0.236198	0.622443	0.516388
48		0.783336	0.59476	0.227743	0.217421		0.449923	0.0726671	0.609193	0.191254		0.787313	0.605426	0.224201	0.0975389		0.0924744	0.105248	0.547682	0.263598
49		0.427802	0.729756	0.244031	0.682352		0.160867	0.0725855	0.451289	0.159196		0.3897	0.59983	0.116161	0.100452		0.069232	0.35867	0.295127	0.233439
50		0.646664	0.631429	0.134449	0.681854		0.292679	0.112172	0.525428	0.330616		0.621999	0.429092	0.0865468	0.0500701		0.0915307	0.470833	0.512749	0.0853623
51		0.642583	0.766046	0.0537112	0.680763		0.372195	0.281054	0.0985135	0.0789748		0.483227	0.655812	0.0430974	0.056636		0.172767	0.147152	0.0965017	0.352649
52		0.258308	0.816084	0.345255	0.681277		0.0898244	0.373215	0.583124	0.165091		0.181293	0.353158	0.0705932	0.0797711		0.0474482	0.190478	0.505426	0.250094
53		0.784793	0.184767	0.217343	0.462444		0.541979	0.328527	0.639289	0.106756		0.585287	0.250655	0.104737	0.0567598		0.128468	0.143397	0.670178	0.272341
54		0.484727	0.31635	0.0978003	0.0912522		0.31421	0.256206	0.23038	0.102406		0.346037	0.31125	0.0944174	0.10887		0.0818451	0.265732	0.262378	0.266927
55		0.541283	0.437719	0.100513	0.187643		0.101182	0.29912	0.372121	0.115617		0.608585	0.340515	0.11704	0.125665		0.0360153	0.154485	0.384834	0.172281
56		0.478544	0.23142	0.151137	0.127945		0.141302	0.280854	0.434982	0.739404		0.449994	0.440764	0.0485348	0.0511536		0.0797686	0.165092	0.505323	0.300521
57		0.31533	0.445299	0.0722394	0.11371		0.0857567	0.304495	0.346352	0.526085		0.352209	0.427557	0.130903	0.0461029		0.0156131	0.186818	0.201974	0.155249
58		0.603193	0.740497	0.0794745	0.114405		0.132573	0.0811131	0.509568	0.146674		0.460621	0.305857	0.0744341	0.0803735		0.0641325	0.444304	0.47737	0.10092
59		0.486246	0.743984	0.0842362	0.114501		0.0873737	0.0806897	0.0828357	0.13876		0.0380107	0.374258	0.0341261	0.0721663		0.0511232	0.0800224	0.135875	0.280422
60		0.326417	0.708254	0.141407	0.0967383		0.0606519	0.109405	0.394988	0.135284		0.237677	0.527795	0.0176733	0.0516612		0.0361307	0.079567	0.188936	0.323107
61		0.646289	0.788649	0.0891955	0.671071		0.458992	0.10421	0.168892	0.137956		0.466748	0.644806	0.056403	0.0472177		0.204023	0.127727	0.0714141	0.458045
62		0.502571	0.682639	0.0341763	0.136757		0.099705	0.159826	0.530704	0.139602		0.27974	0.838867	0.0254671	0.0563377		0.0841173	0.0760849	0.450068	0.295779
63		0.671618	0.625836	0.166581	0.0718253		0.3489	0.0644922	0.44586	0.215294		0.574641	0.696732	0.0955151	0.0695276		0.0358084	0.0844859	0.433051	0.317592
64		0.135969	0.663741	0.470958	0.131112		0.0477713	0.0962596	0.525428	0.537664		0.147405	0.680822	0.173761	0.0968977		0.0190661	0.269286	0.177879	0.283955
65		0.427336	0.832366	0.0772515	0.132809		0.172936	0.182156	0.305774	0.586217		0.261135	0.642288	0.0809527	0.133621		0.121469	0.388061	0.302676	0.744813
66		0.874425	0.73862	0.706704	0.177284		0.598509	0.0712965	0.833093	0.583353		0.832809	0.580363	0.328357	0.089807		0.224055	0.265206	0.841057	0.38435
67		0.395376	0.756829	0.516975	0.754393		0.0996888	0.100161	0.530605	0.194545		0.440706	0.79664	0.213024	0.1281		0.0574038	0.219482	0.326457	0.172214
68		0.816015	0.702669	0.249852	0.16867		0.337297	0.107931	0.563514	0.332542		0.744579	0.46411	0.0425839	0.176954		0.0942328	0.255402	0.514346	0.420195
69		0.737172	0.758385	0.209232	0.301923		0.23964	0.100711	0.509486	0.449614		0.726382	0.725662	0.0727519	0.165699		0.133615	0.0818216	0.457697	0.318748
70		0.276316	0.683331	0.375753	0.258673		0.185515	0.100347	0.59894	0.562519		0.240188	0.515732	0.212112	0.0581317		0.0851372	0.201803	0.419044	0.532965
71		0.620665	0.628509	0.0822981	0.259657		0.193109	0.134076	0.212754	0.366559		0.608203	0.671578	0.0767961	0.167844		0.1148	0.236483	0.171202	0.664768
72		0.289503	0.643918	0.0709033	0.257501		0.0912379	0.16492	0.250871	0.496711		0.249155	0.692118	0.0912528	0.126196		0.072097	0.147577	0.223717	0.2324
73		0.389178	0.730428	0.144135	0.196872		0.0532614	0.0661228	0.519204	0.505633		0.258455	0.763005	0.0227852	0.176894		0.0320793	0.13566	0.423504	0.288588
74		0.523947	0.559753	0.437713	0.124444		0.157841	0.14012	0.681216	0.52084		0.447697	0.254299	0.0895526	0.170039		0.117983	0.151736	0.536942	0.27147
75		0.175467	0.663948	0.131318	0.111662		0.0525434	0.125275	0.334113	0.343767		0.263646	0.377571	0.0385956	0.115676		0.0256634	0.124045	0.342967	0.438945
76		0.43608	0.411824	0.149205	0.0889457		0.145088	0.143946	0.384622	0.197135		0.325234	0.102473	0.0820415	0.0724277		0.0890406	0.0579418	0.233677	0.443233
77		0.218715	0.269803	0.109939	0.437486		0.0301255	0.0652647	0.282257	0.422739		0.163958	0.433062	0.0417863	0.0695885		0.0676846	0.186649	0.0884331	0.242919
78		0.242566	0.346422	0.0540972	0.327874		0.0654376	0.116155	0.420115	0.213994		0.238962	0.23954	0.0425022	0.101726		0.0488915	0.0809292	0.385667	0.334207
79		0.63353	0.294437	0.314089	0.335946		0.118027	0.0733635	0.638272	0.329944		0.59916	0.241773	0.122575	0.102525		0.106541	0.10295	0.412552	0.395882
80		0.719167	0.392172	0.120042	0.332234		0.24426	0.0485317	0.377056	0.443203		0.60833	0.201155	0.0610337	0.0968787		0.0777007	0.0990584	0.389248	0.167277
81		0.427626	0.382586	0.0352402	0.330394		0.0788993	0.0566012	0.320906	0.513598		0.347382	0.189317	0.061591	0.0408222		0.0376752	0.10264	0.240175	0.677523
82		0.599568	0.386609	0.115444	0.151198		0.393739	0.0719331	0.23465	0.508449		0.397372	0.219014	0.0333345	0.0778917		0.11313	0.222747	0.186692	0.227852
83		0.639226	0.431702	0.169706	0.22864		0.275459	0.458914	0.520457	0.508352		0.555106	0.278912	0.0364193	0.0542804		0.119733	0.0724348	0.572849	0.334924
84		0.135416	0.275207	0.611332	0.0914404		0.0497608	0.0818051	0.547325	0.428105		0.123606	0.393371	0.183091	0.0997913		0.0356244	0.0306984	0.307127	0.217123
85		0.759989	0.764755	0.0527762	0.0561561		0.273639	0.502396	0.470537	0.338676		0.542628	0.411758	0.0597003	0.0750179		0.0966656	0.0116419	0.474334	0.202089
86		0.510504	0.804383	0.53892	0.0578282		0.0914245	0.814123	0.704206	0.425658		0.468051	0.0950111	0.27895	0.0759314		0.0372514	0.0386204	0.411045	0.38917
87		0.274466	0.478129	0.253922	0.0572891		0.0857162	0.816421	0.369193	0.388728		0.319766	0.113449	0.0999347	0.0759896		0.0882022	0.131524	0.0986492	0.329974
88		0.551587	0.50125	0.207411	0.057073		0.213744	0.720412	0.623711	0.621683		0.414765	0.133696	0.128339	0.0693609		0.100447	0.0266589	0.474098	0.208871
89		0.623638	0.479701	0.107259	0.0602191		0.352012	0.0975404	0.554557	0.609394		0.257597	0.127508	0.258329	0.0879065		0.0384795	0.0392044	0.368806	0.470209
90		0.113468	0.576332	0.189206	0.0293137		0.0771546	0.0887865	0.464281	0.656734		0.122491	0.0694719	0.171864	0.0434971		0.0637595	0.0392924	0.0663218	0.437548
91		0.507735	0.585747	0.240254	0.0924937		0.11899	0.0682118	0.568107	0.7203		0.452211	0.271339	0.112995	0.0724445		0.0684614	0.0341227	0.572372	0.352443
92		0.243239	0.398278	0.064438	0.0980168		0.141148	0.0659037	0.166078	0.655837		0.181331	0.235334	0.0666705	0.106222		0.145459	0.0408633	0.14908	0.159086
93		0.149825	0.645359	0.132375	0.155281		0.0673806	0.0647995	0.227221	0.344589		0.0552316	0.357371	0.10585	0.0976672		0.104011	0.128365	0.181902	0.203752
94		0.624641	0.720877	0.272573	0.198235		0.0905331	0.124057	0.434522	0.413701		0.492283	0.393945	0.172367	0.152103		0.0740752	0.136761	0.434825	0.298954
95		0.616216	0.766075	0.051979	0.191129		0.2277	0.112955	0.261283	0.274262		0.479269	0.382834	0.0532492	0.167568		0.154141	0.231925	0.345259	0.155809
96		0.397662	0.888153	0.238732	0.186061		0.217077	0.149664	0.600417	0.393643		0.306049	0.479313	0.125797	0.167538		0.0530377	0.33146	0.566878	0.36257
97		0.395674	0.857724	0.150739	0.221054		0.10627	0.157354	0.344357	0.440345		0.387027	0.516655	0.0851709	0.155081		0.0693724	0.233057	0.180437	0.356162
98		0.402077	0.798332	0.125581	0.134466		0.21666	0.163068	0.373943	0.375826		0.243313	0.527192	0.0632816	0.0329976		0.119866	0.263671	0.253888	0.16025
99		0.920257	0.843106	0.69534	0.679308		0.759083	0.287731	0.848908	0.385394		0.853656	0.613975	0.39584	0.0860321		0.419642	0.0732666	0.805937	0.326824
100		0.270216	0.823683	0.185148	0.778724		0.0391721	0.0922046	0.38151	0.429519		0.310738	0.380038	0.0408698	0.0449234		0.0176892	0.0564148	0.139438	0.426016
101		0.797984	0.733934	0.0913209	0.335104		0.467938	0.826928	0.498399	0.643604		0.700941	0.121665	0.127824	0.0875941		0.0298338	0.139028	0.333792	0.326097
102		0.17514	0.530439	0.135012	0.33993		0.0741466	0.139283	0.206339	0.415898		0.0809981	0.300987	0.0401446	0.0233198		0.0260094	0.0969383	0.171577	0.235678
103		0.533679	0.666777	0.114759	0.338431		0.123763	0.176396	0.494566	0.192565		0.542996	0.776114	0.0588921	0.0255308		0.0592344	0.0796713	0.498095	0.271327
104		0.627663	0.327298	0.0831592	0.0654931		0.325491	0.0546402	0.467017	0.13078		0.415689	0.303527	0.0771629	0.0248488		0.0617116	0.288629	0.530321	0.60893
105		0.505095	0.766311	0.0950886	0.0756552		0.138975	0.0573834	0.399631	0.404759		0.231703	0.122485	0.0503626	0.1322		0.0507647	0.101565	0.381776	0.751435
106		0.546708	0.694473	0.367954	0.302729		0.0611306	0.0553324	0.463266	0.546939		0.562517	0.252351	0.0620592	0.172426		0.0147988	0.114576	0.147031	0.753431
107		0.558093	0.706284	0.171105	0.296994		0.225949	0.121662	0.289011	0.539799		0.371175	0.304015	0.0603715	0.157936		0.139241	0.0968449	0.284885	0.459432
108		0.114903	0.689848	0.135066	0.300026		0.031495	0.0900623	0.241669	0.545214		0.0967514	0.206082	0.0545375	0.142408		0.0169359	0.0991309	0.189138	0.594141
109		0.298592	0.769085	0.215998	0.294984		0.0615937	0.0810873	0.498295	0.538977		0.30749	0.133777	0.162689	0.143622		0.0477249	0.117447	0.285217	0.391418
110		0.23017	0.738171	0.0595327	0.360812		0.0980255	0.0796106	0.156689	0.532141		0.331696	0.452386	0.0891385	0.14247		0.0539921	0.269081	0.242226	0.1203
111		0.512572	0.87655	0.224793	0.267304		0.0883689	0.0893255	0.537375	0.557961		0.562087	0.520072	0.222712	0.130928		0.0525057	0.208461	0.584533	0.638479
112		0.400446	0.190851	0.214179	0.081699		0.0735968	0.0924543	0.419073	0.641485		0.459572	0.302119	0.17329	0.26349		0.043985	0.0306075	0.202221	0.50992
113		0.589184	0.636383	0.128629	0.0755071		0.681982	0.0927149	0.280326	0.576142		0.243672	0.324428	0.0473364	0.0411342		0.369581	0.262985	0.265287	0.156259
114		0.469696	0.582378	0.0863688	0.0754023		0.0310928	0.0785623	0.527272	0.311103		0.396925	0.149026	0.0841037	0.230607		0.0710998	0.110359	0.388218	0.44457
115		0.495536	0.419802	0.0464721	0.0753069		0.36758	0.133989	0.356586	0.546929		0.215745	0.209759	0.055364	0.0516355		0.0379605	0.126212	0.297586	0.597167
116		0.58247	0.504564	0.20619	0.0752179		0.181401	0.141165	0.533291	0.739309		0.343905	0.0972683	0.145659	0.0503256		0.0382583	0.0900025	0.468247	0.548822
117		0.190225	0.538604	0.0788764	0.0792681		0.0430948	0.444155	0.260009	0.238401		0.129176	0.257106	0.0502415	0.0508326		0.0272538	0.31522	0.149804	0.451683
118		0.349483	0.363488	0.259728	0.0932105		0.10938	0.639135	0.367213	0.412552		0.342372	0.293562	0.148976	0.0791239		0.0456803	0.0934195	0.0608279	0.7043
119		0.486332	0.365497	0.0423135	0.28812		0.204752	0.645576	0.491832	0.470404		0.193897	0.409163	0.0180294	0.0926411		0.121216	0.141662	0.486589	0.707467
120		0.616526	0.340728	0.1348	0.226187		0.171151	0.695326	0.53763	0.4265		0.650917	0.464961	0.0665644	0.0845345		0.142721	0.0914797	0.538624	0.563522
121		0.750672	0.799511	0.366057	0.3744		0.53359	0.626619	0.648637	0.475198		0.57706	0.34697	0.0900312	0.167727		0.271393	0.0785075	0.594349	0.463881
122		0.419456	0.835629	0.119245	0.461904		0.146623	0.309205	0.429218	0.575731		0.468752	0.420413	0.0560049	0.152264		0.0344958	0.115081	0.462586	0.529676
123		0.86234	0.484982	0.213965	0.488931		0.729305	0.216034	0.504441	0.639096		0.858103	0.54063	0.10691	0.152539		0.345465	0.0636237	0.482558	0.527445
124		0.375572	0.619437	0.0282271	0.355072		0.152975	0.0859573	0.485439	0.539892		0.139621	0.463616	0.0438225	0.153044		0.0517255	0.205078	0.508226	0.281843
125		0.277737	0.641069	0.0510318	0.287439		0.125388	0.11133	0.256159	0.603991		0.0876702	0.461616	0.0381712	0.221224		0.0780671	0.518466	0.234689	0.252491
126		0.379002	0.733811	0.135661	0.311387		0.10533	0.103734	0.348063	0.613943		0.313992	0.32543	0.0392012	0.0568892		0.0713002	0.413898	0.226941	0.176488
127		0.599951	0.721552	0.14426	0.606818		0.13223	0.102893	0.495463	0.632913		0.256847	0.445985	0.0333825	0.354985		0.0713879	0.351977	0.418052	0.115312
128		0.57393	0.697353	0.189198	0.143217		0.113042	0.096146	0.504876	0.661133		0.538932	0.273033	0.179314	0.320585		0.151674	0.473191	0.507362	0.311294
129		0.776164	0.772149	0.0564487	0.0983452		0.702486	0.125722	0.345266	0.6818		0.61141	0.354461	0.0461248	0.320248		0.243927	0.134069	0.276495	0.598348
130		0.486129	0.731567	0.110393	0.0522066		0.113245	0.116498	0.355511	0.773379		0.287592	0.370761	0.0274673	0.320226		0.0644683	0.0795857	0.23929	0.252439
131		0.172085	0.285392	0.131591	0.199854		0.186228	0.104842	0.172675	0.853569		0.137993	0.358883	0.0148456	0.322865		0.0789771	0.0597101	0.196316	0.295569
132		0.203895	0.56403	0.489375	0.262415		0.0225547	0.112451	0.557847	0.635199		0.217397	0.441148	0.241688	0.415936		0.00704903	0.145869	0.375181	0.365
133		0.329939	0.564619	0.0633842	0.540239		0.135432	0.106986	0.139964	0.564958		0.303277	0.467156	0.0221448	0.31486		0.0493651	0.0809652	0.135682	0.596152
134		0.557135	0.335343	0.0460704	0.128622		0.244741	0.142702	0.363301	0.51002		0.465287	0.526897	0.075209	0.112397		0.0742774	0.0698109	0.404545	0.501308
135		0.558216	0.693557	0.113639	0.32609		0.0672642	0.136827	0.403393	0.596635		0.451558	0.37581	0.0515681	0.126664		0.0308022	0.0830943	0.3019	0.253382
136		0.108432	0.894812	0.0958404	0.195149		0.0816341	0.123439	0.362697	0.592706		0.0990892	0.313815	0.127249	0.151552		0.0644328	0.0936658	0.162911	0.307916
137		0.309194	0.639993	0.0837867	0.170745		0.129202	0.126677	0.275981	0.595809		0.360329	0.3136	0.0432352	0.146044		0.0298865	0.176216	0.166924	0.174812
138		0.263002	0.812189	0.294519	0.163759		0.0452013	0.131657	0.508252	0.599461		0.173526	0.266199	0.162051	0.0979408		0.0124715	0.189103	0.225996	0.364405
139		0.796044	0.878439	0.104798	0.16458		0.371018	0.106123	0.598553	0.617454		0.666079	0.282793	0.214085	0.10294		0.0396307	0.190161	0.561169	0.323367
140		0.636477	0.823874	0.208313	0.19846		0.257919	0.229959	0.564073	0.538415		0.507107	0.639433	0.0895515	0.0754379		0.103155	0.0214528	0.575971	0.162182
141		0.334144	0.688497	0.282005	0.37942		0.0423359	0.143662	0.632765	0.727428		0.393796	0.238587	0.0891711	0.0961867		0.0444827	0.03706	0.350967	0.343424
142		0.298203	0.323184	0.302357	0.170162		0.0596416	0.156103	0.522729	0.567141		0.31891	0.336298	0.105045	0.0755587		0.060392	0.135291	0.298262	0.294624
143		0.611389	0.341784	0.150339	0.0739799		0.196204	0.146444	0.494245	0.752528		0.410796	0.195383	0.108191	0.0897136		0.0675902	0.10695	0.474702	0.123494
144		0.526891	0.31368	0.115287	0.0449685		0.211328	0.119686	0.487275	0.684808		0.289193	0.531951	0.0445213	0.0840134		0.143022	0.0698951	0.23644	0.0821493
145		0.649012	0.313089	0.0525244	0.0984526		0.178215	0.157543	0.465962	0.713845		0.559003	0.173374	0.0244244	0.153463		0.0669892	0.110278	0.450196	0.08386
146		0.731704	0.365768	0.165287	0.0520024		0.495914	0.139318	0.499038	0.635704		0.455042	0.235693	0.0783647	0.105195		0.0723751	0.110328	0.542822	0.246023
147		0.703663	0.547438	0.270402	0.0522596		0.267745	0.149306	0.571571	0.527689		0.592618	0.192135	0.11873	0.10628		0.0237863	0.127891	0.312638	0.321331
148		0.500541	0.700005	0.225578	0.0517409		0.147238	0.097654	0.542392	0.437625		0.429762	0.285386	0.0620623	0.102948		0.0567413	0.378725	0.469533	0.520322
149		0.431429	0.472705	0.107549	0.05068		0.0567909	0.114807	0.383581	0.432469		0.400137	0.0898629	0.155832	0.158412		0.042439	0.140491	0.388082	0.792779
150		0.235182	0.327361	0.524566	0.108691		0.0493594	0.0935829	0.595939	0.433404		0.229971	0.0902757	0.165923	0.0991769		0.0423452	0.128375	0.2414	0.548058
151		0.301357	0.639937	0.0939212	0.492748		0.0856739	0.0755463	0.419998	0.423626		0.301607	0.114605	0.0661021	0.040405		0.0971643	0.0653188	0.39401	0.472451
152		0.315236	0.66409	0.188855	0.129623		0.0552606	0.0718239	0.429443	0.331278		0.312254	0.456237	0.0824274	0.0751573		0.0140605	0.0694695	0.119091	0.352537
153		0.233468	0.621435	0.14206	0.662378		0.0228011	0.143499	0.30361	0.639655		0.264344	0.361343	0.0783231	0.0578857		0.0318259	0.0669315	0.0940139	0.158131
154		0.330456	0.724408	0.379629	0.387469		0.0936401	0.153137	0.479601	0.72827		0.313275	0.786458	0.145824	0.0827709		0.0755688	0.105699	0.196029	0.319436
155		0.550986	0.556582	0.110228	0.495676		0.168984	0.163159	0.285956	0.399832		0.448889	0.776027	0.0642139	0.108505		0.0363806	0.0892997	0.0859065	0.424232
156		0.723408	0.580982	0.307042	0.459377		0.274208	0.259656	0.531465	0.539081		0.654696	0.83821	0.0960199	0.0821163		0.0699936	0.230895	0.589145	0.295018
157		0.270398	0.417693	0.387787	0.458321		0.0848366	0.164893	0.426574	0.481465		0.265682	0.541338	0.0971835	0.0617573		0.0149987	0.242097	0.130369	0.129622
158		0.216598	0.721311	0.0847196	0.550302		0.0381048	0.563182	0.362481	0.339283		0.288047	0.51438	0.0707728	0.0747762		0.0369317	0.201525	0.21613	0.268048
159		0.538934	0.728868	0.133895	0.0891118		0.188	0.12377	0.378733	0.145932		0.387549	0.603604	0.0705805	0.134825		0.0990134	0.274683	0.255513	0.414387
160		0.760497	0.707892	0.169323	0.640436		0.535128	0.126474	0.521292	0.415165		0.596957	0.46336	0.0919729	0.0942485		0.0941169	0.116472	0.479071	0.522399
161		0.40301	0.73261	0.118501	0.37098		0.137466	0.139118	0.492551	0.772462		0.200806	0.3674	0.0893728	0.0843035		0.0930385	0.254539	0.404701	0.604316
162		0.684045	0.729408	0.213996	0.485213		0.278197	0.470234	0.674959	0.754751		0.685709	0.374582	0.0995814	0.179037		0.11355	0.172161	0.62677	0.605146
163		0.569746	0.764791	0.0790681	0.160852		0.181465	0.164845	0.431023	0.578481		0.483593	0.363866	0.1463	0.0823107		0.193399	0.170702	0.433077	0.704415
164		0.674901	0.676417	0.130818	0.13263		0.229162	0.284248	0.219637	0.67083		0.491996	0.259557	0.0825777	0.0819017		0.0422514	0.096926	0.22405	0.446254
165		0.37269	0.77961	0.110076	0.132873		0.151775	0.291612	0.334624	0.743763		0.354654	0.556969	0.184085	0.0450726		0.0876135	0.144279	0.367376	0.741438
166		0.483558	0.8195	0.0662765	0.133669		0.169744	0.284868	0.211597	0.780151		0.410967	0.574394	0.0427945	0.027689		0.0470056	0.0654602	0.303043	0.673619
167		0.81494	0.908805	0.532305	0.130278		0.385082	0.271315	0.787434	0.77655		0.723403	0.372976	0.204789	0.137376		0.191881	0.109267	0.805239	0.71701
168		0.826222	0.401648	0.30493	0.182419		0.597563	0.72303	0.654579	0.785339		0.634842	0.361626	0.116353	0.140097		0.15851	0.0933591	0.580803	0.204995
169		0.636842	0.686786	0.198159	0.322684		0.42114	0.743297	0.578422	0.822882		0.303355	0.363494	0.0693831	0.138731		0.0674052	0.10281	0.328714	0.557965
170		0.771621	0.726159	0.231294	0.180865		0.458848	0.160389	0.685403	0.495523		0.649655	0.199427	0.0705841	0.138247		0.110002	0.0694123	0.656714	0.511675
171		0.257937	0.681235	0.12432	0.328962		0.0710351	0.0795472	0.427133	0.440263		0.245182	0.527989	0.0375641	0.107559		0.0293857	0.0637466	0.243016	0.518285
172		0.123743	0.806634	0.148123	0.27165		0.0691307	0.0917506	0.491621	0.459344		0.121728	0.329703	0.16384	0.0656185		0.0505002	0.220511	0.257098	0.362492
173		0.447689	0.712069	0.102742	0.309741		0.120469	0.031463	0.2028	0.635117		0.373157	0.548185	0.057415	0.0737442		0.0621827	0.285891	0.214275	0.137737
174		0.776892	0.100454	0.577026	0.387585		0.39746	0.262264	0.778636	0.29776		0.609015	0.540387	0.216103	0.112302		0.0633327	0.124215	0.688374	0.585491
175		0.474538	0.673286	0.125513	0.568268		0.114803	0.256185	0.191866	0.161998		0.37153	0.364205	0.0701983	0.115273		0.0764979	0.0875446	0.182798	0.559053
176		0.781925	0.639346	0.154613	0.193545		0.542839	0.257247	0.607012	0.304983		0.638641	0.609786	0.0500713	0.0641037		0.189647	0.111746	0.488932	0.299489
177		0.583871	0.605962	0.618594	0.166121		0.212288	0.246399	0.766024	0.300772		0.599964	0.624468	0.193831	0.144785		0.125736	0.0384432	0.677229	0.592707
178		0.501699	0.308996	0.178379	0.617208		0.135378	0.228573	0.369993	0.296454		0.419959	0.293027	0.053649	0.0739195		0.0909199	0.0709684	0.20458	0.29388
179		0.718147	0.375629	0.166404	0.603342		0.442682	0.219675	0.494641	0.297722		0.616965	0.733798	0.0340449	0.108472		0.171146	0.0719663	0.55232	0.338963
180		0.308154	0.54634	0.169224	0.641174		0.0920371	0.117391	0.200428	0.418208		0.345187	0.672895	0.0445624	0.116945		0.0138755	0.0790655	0.27613	0.401473
181		0.506005	0.818275	0.0909603	0.641231		0.184508	0.596184	0.570457	0.399614		0.246748	0.676424	0.117284	0.117773		0.0571459	0.0520844	0.465019	0.440926
182		0.303389	0.734267	0.0900678	0.641201		0.0844939	0.18043	0.434859	0.603026		0.397114	0.675715	0.0442407	0.132779		0.0585814	0.109859	0.176678	0.479348
183		0.3141	0.662019	0.0784884	0.803144		0.0874097	0.15105	0.166931	0.478483		0.225384	0.828033	0.0468166	0.101933		0.0409058	0.0976242	0.160097	0.647334
184		0.355261	0.802927	0.0762397	0.281709		0.0990625	0.181253	0.281059	0.527794		0.303459	0.607251	0.076566	0.0670152		0.0693743	0.0751435	0.28779	0.234764
185		0.566897	0.828676	0.149674	0.428526		0.18955	0.197154	0.57761	0.584699		0.491034	0.288397	0.12258	0.145717		0.0932971	0.111748	0.589866	0.157296
186		0.534702	0.808198	0.0407922	0.587512		0.104453	0.109595	0.154062	0.581363		0.51614	0.524933	0.0480237	0.174624		0.054459	0.0297182	0.0663081	0.14525
187		0.287713	0.797355	0.0759536	0.594422		0.142619	0.110663	0.33552	0.580263		0.0896356	0.435115	0.0628198	0.176532		0.0860067	0.130826	0.239326	0.251538
188		0.623947	0.344585	0.0686387	0.257694		0.519594	0.283668	0.329038	0.550991		0.422584	0.0940604	0.0378924	0.183036		0.166954	0.231646	0.291567	0.28718
189		0.167964	0.256379	0.389862	0.165791		0.166721	0.327031	0.442063	0.725412		0.215236	0.347134	0.0781987	0.177405		0.0609561	0.068167	0.177546	0.281756
190		0.516262	0.260809	0.0495304	0.189886		0.196385	0.438354	0.302198	0.616897		0.256191	0.15943	0.0238069	0.0274878		0.169995	0.0284817	0.338974	0.283254
191		0.643126	0.261937	0.403331	0.18609		0.297325	0.458763	0.632564	0.627223		0.486392	0.199581	0.0343972	0.138605		0.0857098	0.121923	0.422702	0.183285
192		0.749492	0.25429	0.513005	0.173328		0.353189	0.269175	0.768423	0.737074		0.592036	0.319142	0.0933956	0.126011		0.132074	0.123627	0.791432	0.147345
193		0.625568	0.206285	0.284458	0.21758		0.261484	0.216886	0.66313	0.773304		0.484681	0.339427	0.0311615	0.0783947		0.0190038	0.201442	0.409908	0.419276
194		0.56113	0.316581	0.1189	0.506712		0.147704	0.12597	0.352953	0.770799		0.634427	0.439821	0.0637231	0.195739		0.122199	0.457373	0.391355	0.378372
195		0.196734	0.501353	0.097511	0.445653		0.0371431	0.108314	0.147754	0.749442		0.164744	0.260386	0.0338411	0.0927073		0.0451252	0.0437065	0.182859	0.196583
196		0.33895	0.645229	0.117613	0.339786		0.104432	0.0963531	0.333498	0.623566		0.338823	0.346406	0.0578506	0.184505		0.0917204	0.18887	0.220538	0.232035
197		0.863373	0.321068	0.641474	0.454711		0.541813	0.0804371	0.811487	0.500272		0.795713	0.566838	0.425727	0.193583		0.172574	0.388746	0.778502	0.195323
198		0.559671	0.227023	0.169937	0.0687728		0.0763341	0.238613	0.348818	0.510523		0.463809	0.119423	0.0995657	0.194466		0.155882	0.391847	0.349629	0.231344
199		0.114891	0.285632	0.119217	0.085875		0.0267843	0.144218	0.283273	0.513843		0.201412	0.0812821	0.0817283	0.190396		0.0501161	0.293701	0.218255	0.173973
200		0.592767	0.800509	0.143412	0.11553		0.149306	0.147059	0.474041	0.512766		0.531813	0.134232	0.0629196	0.371272		0.0501259	0.294036	0.324245	0.301173

## Sheet: Figure S1
Figure S1
	P (l=0)
	Case 1
	Beam 1		Beam 2		Beam 3
Distance	Sim	Cal	Sim	Cal	Sim	Cal
0	1	1	1	1	1	1
After region 1	0.590817	0.643413	0.164464	0.193874	0.0816688	0.119125
After region 2	0.459327	0.470943	0.164225	0.193214	0.0868071	0.116944
After region 3	0.406802	0.43706	0.158848	0.192412	0.0887554	0.116929
	Case 2
	Beam 1		Beam 2		Beam 3
Distance	Sim	Cal	Sim	Cal	Sim	Cal
0	1	1	1	1	1	1
After region 1	0.992844	0.994263	0.955204	0.923093	0.9429	0.818728
After region 2	0.1875	0.210058	0.520691	0.613479	0.15377	0.190233
After region 3	0.159881	0.182322	0.440464	0.457041	0.164546	0.189579
	Case 3
	Beam 1		Beam 2		Beam 3
Distance	Sim	Cal	Sim	Cal	Sim	Cal
0	1	1	1	1	1	1
After region 1	0.992844	0.994263	0.955204	0.923093	0.9429	0.818728
After region 2	0.67553	0.59732	0.871191	0.876493	0.577322	0.509772
After region 3	0.0876354	0.114061	0.207965	0.207396	0.422985	0.418385

## Sheet: Figure S2
Figure S2
		Beam width (m)
		Case 1								Case 2								Case 3
		Beam 1		Beam 2		Beam 3				Beam 1		Beam 2		Beam 3				Beam 1		Beam 2		Beam 3
Distance (km)		w/o tur	w/ tur	w/o tur	w/ tur	w/o tur	w/ tur			w/o tur	w/ tur	w/o tur	w/ tur	w/o tur	w/ tur			w/o tur	w/ tur	w/o tur	w/ tur	w/o tur	w/ tur
0		0.253005	0.253005	0.563936	0.563936	0.812123	0.812123			0.253005	0.253005	0.563936	0.563936	0.812123	0.812123			0.253005	0.253005	0.563936	0.563936	0.812123	0.812123
0.33333		0.225886	0.226039	0.533262	0.533292	0.793551	0.793347			0.225886	0.225885	0.533262	0.533259	0.793551	0.793542			0.225886	0.225885	0.533262	0.533259	0.793551	0.793542
0.66666		0.208215	0.208833	0.511831	0.511906	0.770418	0.77078			0.208215	0.208216	0.511831	0.511821	0.770418	0.770406			0.208215	0.208216	0.511831	0.511821	0.770418	0.770406
0.99999		0.196932	0.19832	0.490656	0.490409	0.746796	0.748961			0.196932	0.19694	0.490656	0.490627	0.746796	0.7468			0.196932	0.19694	0.490656	0.490627	0.746796	0.7468
1.33332		0.190352	0.192861	0.45934	0.459239	0.725827	0.727383			0.190352	0.190359	0.45934	0.459287	0.725827	0.725824			0.190352	0.190359	0.45934	0.459287	0.725827	0.725824
1.66665		0.188003	0.19266	0.425451	0.426618	0.704283	0.702685			0.188003	0.188042	0.425451	0.425384	0.704283	0.704189			0.188003	0.188042	0.425451	0.425384	0.704283	0.704189
1.99998		0.18992	0.197582	0.39875	0.399897	0.678882	0.682046			0.18992	0.190009	0.39875	0.39869	0.678882	0.678787			0.18992	0.190009	0.39875	0.39869	0.678882	0.678787
2.33331		0.196139	0.207903	0.373518	0.371851	0.652905	0.661615			0.196139	0.19629	0.373518	0.373412	0.652905	0.652909			0.196139	0.19629	0.373518	0.373412	0.652905	0.652909
2.66664		0.207205	0.223922	0.336026	0.336274	0.629599	0.632439			0.207205	0.207434	0.336026	0.335933	0.629599	0.62957			0.207205	0.207434	0.336026	0.335933	0.629599	0.62957
2.99997		0.22489	0.246016	0.290162	0.300907	0.605523	0.600569			0.22489	0.225211	0.290162	0.290227	0.605523	0.605346			0.22489	0.225211	0.290162	0.290227	0.605523	0.605346
3.3333		0.252293	0.273866	0.252124	0.273888	0.563589	0.565449			0.252293	0.252722	0.252124	0.252355	0.576869	0.576774			0.252293	0.252722	0.252124	0.252355	0.576869	0.576774
3.66663		0.291711	0.305931	0.22606	0.255698	0.531967	0.540706			0.291711	0.292198	0.22606	0.226541	0.546937	0.547094			0.291711	0.29212	0.22606	0.226395	0.546937	0.547045
3.99996		0.337074	0.340372	0.208943	0.243804	0.513481	0.515419			0.337074	0.337203	0.208943	0.210237	0.520253	0.520549			0.337074	0.337232	0.208943	0.209464	0.520253	0.520346
4.33329		0.373997	0.374513	0.197789	0.236719	0.494572	0.488172			0.373997	0.373599	0.197789	0.200367	0.494295	0.493829			0.373997	0.373942	0.197789	0.198568	0.494295	0.494015
4.66662		0.401805	0.406398	0.191076	0.234298	0.462124	0.460294			0.401805	0.401947	0.191076	0.195356	0.463696	0.463871			0.401805	0.401922	0.191076	0.192176	0.463696	0.463532
4.99995		0.430842	0.436667	0.188456	0.236778	0.427538	0.43224			0.430842	0.431465	0.188456	0.195043	0.427538	0.429863			0.430842	0.431106	0.188456	0.18996	0.427538	0.42796
5.33328		0.463696	0.466591	0.190047	0.244024	0.40199	0.402622			0.463696	0.463412	0.190047	0.199644	0.40199	0.403734			0.463696	0.463738	0.190047	0.192048	0.40199	0.402347
5.66661		0.494295	0.495427	0.19597	0.255813	0.377507	0.372063			0.494295	0.49324	0.19597	0.210155	0.377507	0.375659			0.494295	0.494122	0.19597	0.198805	0.377507	0.377
5.99994		0.520253	0.522786	0.206873	0.27122	0.339083	0.343247			0.520253	0.520213	0.206873	0.226055	0.339083	0.339949			0.520253	0.520346	0.206873	0.210775	0.339083	0.339185
6.33327		0.546937	0.550176	0.224631	0.289851	0.292671	0.31829			0.546937	0.547691	0.224631	0.248101	0.292671	0.304199			0.546937	0.547325	0.224631	0.229976	0.292671	0.295474
6.6666		0.576869	0.578802	0.252387	0.310982	0.254806	0.29819			0.576869	0.576665	0.252387	0.275875	0.254806	0.275316			0.576869	0.57703	0.252387	0.258767	0.254806	0.259677
6.99993		0.605523	0.607117	0.292248	0.334215	0.228736	0.283406			0.605523	0.605038	0.292248	0.308036	0.228736	0.254445			0.605523	0.605534	0.292248	0.297472	0.228736	0.234705
7.33326		0.629599	0.63264	0.337546	0.360645	0.211337	0.27371			0.629599	0.630598	0.337546	0.342023	0.211337	0.240063			0.629599	0.630035	0.337546	0.339286	0.211337	0.218315
7.66659		0.652905	0.656418	0.374325	0.39013	0.199798	0.268708			0.652905	0.654792	0.374325	0.375695	0.199798	0.230904			0.652905	0.653689	0.374325	0.37503	0.199798	0.208097
7.99992		0.678882	0.680896	0.402851	0.420357	0.192602	0.26777			0.678882	0.679698	0.402851	0.407569	0.192602	0.227065			0.678882	0.679106	0.402851	0.405514	0.192602	0.20282
8.33325		0.704283	0.705384	0.432795	0.450088	0.189623	0.270192			0.704283	0.704493	0.432795	0.438126	0.189623	0.228384			0.704283	0.704063	0.432795	0.435874	0.189623	0.202175
8.66658		0.725827	0.727845	0.464882	0.479319	0.190907	0.275658			0.725827	0.727208	0.464882	0.468137	0.190907	0.234442			0.725827	0.726114	0.464882	0.466823	0.190907	0.206763
8.99991		0.746796	0.749622	0.495018	0.507856	0.19671	0.283979			0.746796	0.749149	0.495018	0.497235	0.19671	0.244654			0.746796	0.74741	0.495018	0.496493	0.19671	0.216188
9.33324		0.770418	0.772725	0.521993	0.535672	0.20803	0.295214			0.770418	0.772496	0.521993	0.525306	0.20803	0.258815			0.770418	0.770418	0.521993	0.524743	0.20803	0.230792
9.66657		0.793551	0.795209	0.550113	0.564126	0.22662	0.309294			0.793551	0.795313	0.550113	0.553678	0.22662	0.276599			0.793551	0.792989	0.550113	0.553191	0.22662	0.251184
10		0.812123	0.814177	0.579712	0.59337	0.255684	0.325896			0.812123	0.814671	0.579712	0.582785	0.255684	0.297476			0.812123	0.811929	0.579712	0.582471	0.255684	0.277155

## Sheet: Figure S3
Figure S3
Figure S3 b	P(l=0)					Figure S3 c	Cn2 (m^-2/3)
	Simulated	Cal. w/o tur	Cal. w/ tur				Original	w/o considering beamwidth changes	w/ considering beamwidth changes
Beam 1	0.3905	0.4371	0.4253			Region 1	1e-14	9.64e-15	1.03e-14
Beam 2	0.1561	0.1924	0.1911			Region 2	1e-15	1.04e-15	9.1e-16
Beam 3	0.091	0.1169	0.1166			Region 3	1e-16	1.8e-16	1.58e-16

## Sheet: Figure S4
Figure S4
	Cn2 (m^-2/3)
	a		b		c		d		e		f		g		h
Distance (m)	Original	Sim.	Original	Sim.	Original	Sim.	Original	Sim.	Original	Sim.	Original	Sim.	Original	Sim.	Original	Sim.
0	1e-15	8.96474e-16	1e-17	1.42969e-17	1.09648e-18	2.04463e-18	1.09648e-17	1.74688e-17	1e-16	2.56608e-16	1e-16	2.27902e-16	1.7e-13	1.5e-13	9.29e-14	7.86e-14
250	8.88624e-16	7.3054e-16	1.12534e-17	1.51527e-17	1.38856e-18	2.60631e-18	1.38856e-17	2.3316e-17	1.44681e-16	1.30044e-16	2.07333e-16	3.59302e-16	1.42e-14	5.06e-14	7.88e-15	4.19e-14
500	7.89652e-16	9.24758e-16	1.26638e-17	1.81584e-17	1.75844e-18	3.00036e-18	1.75844e-17	1.94847e-17	2.07333e-16	2.98529e-16	3.98788e-16	3.08254e-16	1.34e-15	1.17e-14	3.06e-15	1.46e-14
750	7.01704e-16	7.57373e-16	1.4251e-17	1.80341e-17	2.22686e-18	3.40515e-18	2.22686e-17	2.9148e-17	2.91557e-16	3.37223e-16	6.65248e-16	3.34051e-16	2.58e-16	2.62e-15	2.8e-15	9.45e-15
1000	6.23551e-16	5.29601e-16	1.60372e-17	1.73471e-17	2.82005e-18	4.01962e-18	2.82005e-17	2.95212e-17	3.98788e-16	6.57928e-16	9.131e-16	2.73434e-16	1.46e-16	1.51e-15	3.11e-15	1.2e-14
1250	5.54102e-16	4.11436e-16	1.80472e-17	1.94838e-17	3.57125e-18	4.31026e-18	3.57125e-17	2.85782e-17	5.26263e-16	5.289e-16	9.98134e-16	2.99359e-16	1.18e-16	2.16e-16	2.87e-15	6.31e-15
1500	4.92388e-16	4.95055e-16	2.03092e-17	1.83221e-17	4.52256e-18	5.6357e-18	4.52256e-17	3.64584e-17	6.65248e-16	3.09397e-16	8.61026e-16	6.1349e-16	9.94e-17	2.34e-16	2.19e-15	6.7e-16
1750	4.37548e-16	4.2525e-16	2.28546e-17	1.81574e-17	5.72728e-18	5.45206e-18	5.72728e-17	3.96065e-17	8.00664e-16	3.47504e-16	5.95121e-16	9.01155e-16	8.41e-17	3.06e-16	1.69e-15	5.29e-16
2000	3.88816e-16	4.5045e-16	2.57191e-17	2.31073e-17	7.25292e-18	6.53461e-18	7.25292e-17	5.50961e-17	9.131e-16	3.76612e-16	3.42346e-16	4.92486e-16	7.12e-17	2.72e-17	1.15e-15	7.91e-16
2250	3.45511e-16	4.86919e-16	2.89427e-17	2.31911e-17	9.18495e-18	7.48377e-18	9.18495e-17	7.72748e-17	9.83352e-16	7.32767e-16	1.73506e-16	3.74583e-16	6.03e-17	4.03e-17	6.85e-16	1.09e-15
2500	3.07029e-16	3.93715e-16	3.25702e-17	2.33765e-17	1.16316e-17	9.94384e-18	1.16316e-16	1.07467e-16	9.98134e-16	8.45474e-16	8.30871e-17	1.61773e-16	5.12e-17	2.97e-17	4.3e-16	1.25e-15
2750	2.72833e-16	2.28873e-16	3.66524e-17	2.25716e-17	1.47301e-17	1.32588e-17	1.47301e-16	9.61759e-17	9.54532e-16	1.17206e-15	4.0554e-17	5.13215e-17	4.35e-17	3.28e-17	2.68e-16	4.37e-16
3000	2.42446e-16	1.40426e-16	4.12463e-17	2.67637e-17	1.86539e-17	1.53822e-17	1.86539e-16	1.64968e-16	8.61026e-16	4.84306e-16	2.17209e-17	2.34775e-17	3.72e-17	2.03e-17	1.65e-16	2.43e-16
3250	2.15443e-16	1.9309e-16	4.64159e-17	2.88287e-17	2.36229e-17	1.78133e-17	2.36229e-16	2.01773e-16	7.34557e-16	5.1548e-16	1.36137e-17	1.49151e-17	3.21e-17	2.42e-17	1.23e-16	2.5e-16
3500	1.91448e-16	1.45846e-16	5.22335e-17	3.10759e-17	2.99156e-17	2.10708e-17	2.99156e-16	3.13404e-16	5.95121e-16	6.5026e-16	1.04763e-17	5.71809e-18	2.82e-17	3.78e-17	9.77e-17	3.13e-16
3750	1.70125e-16	8.32683e-17	5.87802e-17	3.50598e-17	3.78845e-17	3.10138e-17	3.78845e-16	3.1503e-16	4.60387e-16	3.77379e-16	1.01693e-17	4.4627e-18	2.53e-17	4.34e-17	9.47e-17	2.85e-16
4000	1.51178e-16	8.31028e-17	6.61474e-17	3.46816e-17	4.79762e-17	3.64058e-17	4.79762e-16	3.59817e-16	3.42346e-16	3.73094e-16	1.24896e-17	1.00105e-17	2.34e-17	1.44e-17	9.77e-17	1.49e-16
4250	1.3434e-16	6.56849e-17	7.4438e-17	3.79819e-17	6.07561e-17	3.64065e-17	6.07561e-16	4.75734e-16	2.46585e-16	2.37861e-16	1.90019e-17	2.78381e-17	2.24e-17	2.24e-17	1e-16	1.04e-16
4500	1.19378e-16	5.85885e-17	8.37678e-17	4.46192e-17	7.69403e-17	3.96727e-17	7.69403e-16	5.1416e-16	1.73506e-16	1.29503e-16	3.42986e-17	2.41911e-17	2.25e-17	5.78e-17	1e-16	9.38e-17
4750	1.06082e-16	6.06739e-17	9.42668e-17	4.97892e-17	9.74357e-17	5.09147e-17	9.74357e-16	6.07146e-16	1.20356e-16	1.4613e-16	6.91176e-17	5.65604e-17	2.35e-17	2.04e-17	9.24e-17	1.1e-16
5000	9.42668e-17	4.38771e-17	1.06082e-16	6.23891e-17	8.10435e-17	4.46969e-17	8.10435e-16	5.44116e-16	8.30871e-17	7.56497e-17	1.44681e-16	1.71422e-16	2.54e-17	2.71e-17	8.81e-17	1.12e-16
5250	8.37678e-17	4.7196e-17	1.19378e-16	5.95047e-17	6.39961e-17	3.75169e-17	6.39961e-16	4.56785e-16	5.76347e-17	1.98747e-17	2.91557e-16	4.22122e-16	2.81e-17	2.45e-17	8.81e-17	9.06e-17
5500	7.4438e-17	4.02452e-17	1.3434e-16	7.94712e-17	5.05347e-17	3.37175e-17	5.05347e-16	4.10957e-16	4.0554e-17	1.85523e-17	5.26263e-16	8.68115e-16	3.17e-17	3.01e-17	8.53e-17	6.79e-17
5750	6.61474e-17	3.61067e-17	1.51178e-16	7.85367e-17	3.99048e-17	2.86058e-17	3.99048e-16	2.86022e-16	2.92102e-17	1.20261e-17	8.00664e-16	4.67968e-16	3.59e-17	3.2e-17	8.33e-17	6.32e-17
6000	5.87802e-17	3.26926e-17	1.70125e-16	1.79323e-16	3.1511e-17	2.13716e-17	3.1511e-16	2.48377e-16	2.17209e-17	1.48783e-17	9.83352e-16	1.86403e-16	4.08e-17	4.32e-17	6.93e-17	7.59e-17
6250	5.22335e-17	3.30988e-17	1.91448e-16	1.36132e-16	2.48827e-17	1.82773e-17	2.48827e-16	1.76543e-16	1.68033e-17	1.24283e-17	9.54532e-16	2.57646e-16	4.62e-17	5.9e-17	7.33e-17	8.21e-17
6500	4.64159e-17	2.68435e-17	2.15443e-16	1.81839e-16	1.96487e-17	1.45114e-17	1.96487e-16	1.01307e-16	1.36137e-17	1.49045e-17	7.34557e-16	5.71551e-16	5.19e-17	9.12e-17	6.93e-17	9.61e-17
6750	4.12463e-17	2.62216e-17	2.42446e-16	1.92512e-16	1.55156e-17	1.24176e-17	1.55156e-16	9.78193e-17	1.16141e-17	9.43231e-18	4.60387e-16	6.29394e-16	5.8e-17	5.23e-17	7.5e-17	7.56e-17
7000	3.66524e-17	2.43532e-17	2.72833e-16	2.66038e-16	1.22519e-17	9.95093e-18	1.22519e-16	6.27738e-17	1.04763e-17	9.94084e-18	2.46585e-16	1.08859e-16	6.41e-17	1.51e-16	7.74e-17	6.89e-17
7250	3.25702e-17	2.26685e-17	3.07029e-16	2.99258e-16	9.67478e-18	8.22518e-18	9.67478e-17	5.74993e-17	1.00187e-17	9.94344e-18	1.20356e-16	2.20941e-17	7.03e-17	5.02e-17	7.92e-17	8.17e-17
7500	2.89427e-17	2.15975e-17	3.45511e-16	4.33878e-16	7.63971e-18	6.31388e-18	7.63971e-17	5.32299e-17	1.01693e-17	1.00771e-17	5.76347e-17	1.11121e-17	7.63e-17	1.01e-16	7.92e-17	1.28e-16
7750	2.57191e-17	2.17722e-17	3.88816e-16	4.08589e-16	6.03272e-18	5.91842e-18	6.03272e-17	4.26113e-17	1.09517e-17	1.06298e-17	2.92102e-17	1.82114e-17	8.2e-17	2.06e-16	8.5e-17	1.76e-16
8000	2.28546e-17	2.11497e-17	4.37548e-16	3.38125e-16	4.76375e-18	4.76125e-18	4.76375e-17	3.47852e-17	1.24896e-17	1.18637e-17	1.68033e-17	2.61616e-17	8.74e-17	1.47e-16	8.98e-17	1.12e-16
8250	2.03092e-17	1.98549e-17	4.92388e-16	6.87268e-16	3.7617e-18	4.45254e-18	3.7617e-17	2.85596e-17	1.5032e-17	9.63685e-18	1.16141e-17	3.30128e-17	9.23e-17	1.29e-16	8.88e-17	8.38e-17
8500	1.80472e-17	1.95554e-17	5.54102e-16	5.87114e-16	2.97044e-18	3.53125e-18	2.97044e-17	2.59431e-17	1.90019e-17	1.30428e-17	1.00187e-17	1.8575e-17	9.67e-17	1.96e-16	8.95e-17	9.44e-17
8750	1.60372e-17	1.99461e-17	6.23551e-16	6.75044e-16	2.34561e-18	2.73432e-18	2.34561e-17	2.33007e-17	2.5076e-17	2.00224e-17	1.09517e-17	1.97198e-17	1e-16	2.86e-16	8.81e-17	1.12e-16
9000	1.4251e-17	1.93995e-17	7.01704e-16	7.675e-16	1.85222e-18	3.20648e-18	1.85222e-17	1.9045e-17	3.42986e-17	2.18001e-17	1.5032e-17	3.78914e-17	1.04e-16	4.18e-16	8.53e-17	1.32e-16
9250	1.26638e-17	1.94618e-17	7.89652e-16	8.04323e-16	1.46261e-18	2.49599e-18	1.46261e-17	1.87061e-17	4.82316e-17	3.21686e-17	2.5076e-17	1.28504e-16	1.06e-16	4.16e-16	6.93e-17	1.39e-16
9500	1.12534e-17	2.03437e-17	8.88624e-16	5.85616e-16	1.15495e-18	2.10686e-18	1.15495e-17	1.94398e-17	6.91176e-17	3.75383e-17	4.82316e-17	1.89644e-16	1.08e-16	3.27e-16	5.62e-17	1.33e-16
9750	1e-17	2.0519e-17	1e-15	5.03103e-16	9.12011e-19	1.69846e-18	9.12011e-18	1.66172e-17	1e-16	6.08481e-17	1e-16	3.57818e-16	1.09e-16	3.34e-16	4.46e-17	1.23e-16

## Sheet: Figure S5
Figure S5
		Power Loss (dB)
	Location (m)	Focused Gaussian beam	longitudinally structured beams
	100	15.7565	0.1498
	500	9.6303	0.1135
	1000	6.656	0.0818
	1500	4.9414	0.0648
	2000	3.7512	0.0537
	4000	0.9874	0.0455
	6000	0.1661	0.097
	8000	0.00070417	0.1029

[truncated: 1 more sheets: Figure S7]
